# Supplementary material for: Long-term monitoring of ultratrace nucleic acids using tetrahedral nanostructure-based NgAgo on wearable microneedles
Source: Nat Commun. 2024 Mar 2;15:1936. doi: 10.1038/s41467-024-46215-w (PMC10908814; doi:10.1038/s41467-024-46215-w)
Supplement: Supplementary file 9 — Source Data [file 41467_2024_46215_MOESM9_ESM.xlsx]

## Sheet: Figure 2
c									d								e					f
			average	error bar	1	2	3			time / min	NTC	3e-16	3e-15	3e-14	3e-13			logc / fM	I response	error bar				average	error bar	1	2	3
	TDN-13	3	2.646e-08	1.33845e-08	1.10067e-08	3.43867e-08	3.39867e-08			0	0	0	0	0	0			-0.52288	39.0909	4.63238			NTC	0.26333	0.01528	0.26	0.28	0.25
		30	6.74333e-08	4.58258e-09	6.34333e-08	7.24333e-08	6.64333e-08			3	7.21649	1.81818	0.28694	4.15575	18.0782			0.47712	53.26	0.22601			0.3	2.12	0.06245	2.19	2.07	2.1
		300	6.98667e-08	5.49212e-09	6.52333e-08	6.84333e-08	7.59333e-08			6	4.03	3.10606	2.24773	7.076	34.237			1.47712	65.9304	0.71134			3	4.98333	0.01528	5	4.98	4.97
										9	4.19	6.59091	2.86944	15.3126	49.7739			2.47712	84.5296	0.25827			30	5.83333	0.01155	5.84	5.82	5.84
	TDN-17	3	9.79e-08	4.21228e-09	9.70667e-08	1.02467e-07	9.41667e-08			12	4.03	9.39394	5.16499	18.7196	58.891								300	6.00667	0.01528	6.02	5.99	6.01
		30	1.33267e-07	9.84886e-10	1.32167e-07	1.34067e-07	1.33567e-07			15	3.87	18.1818	14.5863	23.0251	66.0442
		300	1.45067e-07	3.93573e-09	1.46767e-07	1.40567e-07	1.47867e-07			18	5.24	21.9697	24.3424	39.8727	82.2499
										21	5.8	28.7879	46.3893	63.9835	85.0392
	TDN-26	3	0	0	--	--	--			24	5	33.7879	53.5151	65.9304	84.2567
		30	1.49e-08	1.9e-09	1.7e-08	1.33e-08	1.44e-08			27	6.13	42.3485	53.1803	65.219	84.7703
		300	3.59033e-08	1.25033e-09	3.677e-08	3.447e-08	3.647e-08			30	4.35	41.1364	53.0847	66.6417	84.5618
	without TDN	3	0	0	--	--	--
		30	0	0	--	--	--
		300	2.93667e-08	2.34385e-08	5.04e-08	3.36e-08	4.1e-09

## Sheet: Figure 3
a	concentration from 3.125 nM to 100 nM													b					d
	relative response	time /s	relative response	time /s	relative response	time /s	relative response	time /s	relative response	time /s	relative response	time /s			concentration / nM	maximum relative response	error bar				1	2	3	average	error bar
	-37.8	0	-37.7	0.0775	-37.6	0.1527	-37.6	0.2801	-37.5	0.1791	-37.5	0.1701			3.125	3.17332	0.08932			gDNA 1 for EBV	10.6606	9.52464	8.72011	9.63708	0.97495
	-37.7	0	-37.6	0.0334	-37.5	0.1857	-37.5	0.2076	-37.4	0.2277	-37.4	0.1717			6.25	6.49056	0.0104
	-37.6	0	-37.5	0.0378	-37.4	0.1174	-37.4	0.1841	-37.3	0.1599	-37.3	0.1143			12.5	11.233	0.04553			gDNA 2 for EBV	12.8786	12.6912	12.5085	12.6913	0.18508
	-37.5	0	-37.4	0.0101	-37.3	0.099	-37.3	0.1462	-37.2	0.1187	-37.2	0.0496			25	24.1513	1.10109
	-37.4	0	-37.3	0.0095	-37.2	0.0672	-37.2	0.1227	-37.1	0.1255	-37.1	0.029			50	46.2043	0.2196			gDNA 3 for EBV	52.2044	52.5595	53.2319	52.6653	0.52189
	-37.3	0	-37.2	-0.0286	-37.1	0.0554	-37.1	0.1407	-37	0.1223	-37	0.0502			100	69.3347	1.1328
	-37.2	0	-37.1	-0.0235	-37	0.0557	-37	0.1223	-36.9	0.0896	-36.9	0.0457								gDNA 4 for EBV	1.16906	2.14818	2.10158	1.81175	0.55233
	-37.1	0	-37	-0.0279	-36.9	0.0571	-36.9	0.1307	-36.8	0.1069	-36.8	0.0485
	-37	0	-36.9	-0.0307	-36.8	0.0661	-36.8	0.1329	-36.7	0.0931	-36.7	0.0341								gDNA 1 for EBV	10.4773	7.06664	6.60301	8.06668	2.11574
	-36.9	0	-36.8	-0.0248	-36.7	0.0588	-36.7	0.1223	-36.6	0.0931	-36.6	0.0361
	-36.8	0	-36.7	-0.0346	-36.6	0.064	-36.6	0.1297	-36.5	0.0826	-36.5	0.0378								gDNA 2 for EBV	16.1361	16.1425	11.5051	14.5946	2.67557
	-36.7	0	-36.6	-0.0348	-36.5	0.0604	-36.5	0.1197	-36.4	0.0796	-36.4	0.0253
	-36.6	0	-36.5	-0.0349	-36.4	0.0515	-36.4	0.1079	-36.3	0.0755	-36.3	0.0237								gDNA 3 for EBV	70.4197	67.3728	65.2282	67.6736	2.60876
	-36.5	0	-36.4	-0.0393	-36.3	0.0568	-36.3	0.1013	-36.2	0.0702	-36.2	0.0174
	-36.4	0	-36.3	-0.038	-36.2	0.0493	-36.2	0.0976	-36.1	0.069	-36.1	0.0028								gDNA 4 for EBV	11.7858	10.8091	9.19753	10.5878	1.30705
	-36.3	0	-36.2	-0.0414	-36.1	0.0394	-36.1	0.0907	-36	0.0632	-36	0.005
	-36.2	0	-36.1	-0.043	-36	0.0438	-36	0.0907	-35.9	0.0563	-35.9	0.000599976								gDNA 3 for sepsis	0.61841	0.47101	0.67229	0.58723	0.1042
	-36.1	0	-36	-0.0433	-35.9	0.0385	-35.9	0.0814	-35.8	0.0602	-35.8	-0.0025
	-36	0	-35.9	-0.0374	-35.8	0.0362	-35.8	0.0792	-35.7	0.0583	-35.7	-0.0025								gDNA 3 for organ	12.1515	7.25244	3.21932	7.5411	4.4731
	-35.9	0	-35.8	-0.0392	-35.7	0.0395	-35.7	0.0781	-35.6	0.0621	-35.6	0.002
	-35.8	0	-35.7	-0.0378	-35.6	0.0436	-35.6	0.0799	-35.5	0.0568	-35.5	-0.0035								gDNA 3 for NTC	0.09641	0.01127	0.0106	0.03943	0.04935
	-35.7	0	-35.6	-0.0293	-35.5	0.0411	-35.5	0.0827	-35.4	0.0551	-35.4	-0.000599972
	-35.6	0	-35.5	-0.0333	-35.4	0.04	-35.4	0.0823	-35.3	0.0688	-35.3	0.000499989
	-35.5	0	-35.4	-0.0297	-35.3	0.0569	-35.3	0.0966	-35.2	0.0788	-35.2	-0.0074
	-35.4	0	-35.3	-0.0128	-35.2	0.0665	-35.2	0.0864	-35.1	0.0861	-35.1	-0.0109
	-35.3	0	-35.2	0.000799798	-35.1	0.0776	-35.1	0.0838	-35	0.0656	-35	-0.021
	-35.2	0	-35.1	0.009	-35	0.0763	-35	0.0711	-34.9	0.0466	-34.9	-0.0306
	-35.1	0	-35	0.01	-34.9	0.0631	-34.9	0.0597	-34.8	0.0261	-34.8	-0.0405
	-35	0	-34.9	-0.005	-34.8	0.0423	-34.8	0.0418	-34.7	0.0197	-34.7	-0.0468
	-34.9	0	-34.8	-0.0114	-34.7	0.0229	-34.7	0.041	-34.6	0.0081	-34.6	-0.0586
	-34.8	0	-34.7	-0.0193	-34.6	0.0035	-34.6	0.0398	-34.5	0.0156	-34.5	-0.0627
	-34.7	0	-34.6	-0.0309	-34.5	0.0136	-34.5	0.0333	-34.4	0.011	-34.4	-0.0555
	-34.6	0	-34.5	-0.0385	-34.4	0.0195	-34.4	0.0267	-34.3	0.0087	-34.3	-0.045
	-34.5	0	-34.4	-0.0307	-34.3	0.0281	-34.3	0.0364	-34.2	0.0077	-34.2	-0.0332
	-34.4	0	-34.3	-0.0212	-34.2	0.0377	-34.2	0.0439	-34.1	0.0112	-34.1	-0.0228
	-34.3	0	-34.2	-0.0244	-34.1	0.0374	-34.1	0.0478	-34	0.0177	-34	-0.0126
	-34.2	0	-34.1	-0.0277	-34	0.0387	-34	0.0488	-33.9	0.0146	-33.9	-0.0123
	-34.1	0	-34	-0.0274	-33.9	0.0364	-33.9	0.0463	-33.8	0.0192	-33.8	-0.0057
	-34	0	-33.9	-0.0309	-33.8	0.0393	-33.8	0.0503	-33.7	0.0202	-33.7	-0.0016
	-33.9	0	-33.8	-0.0275	-33.7	0.0438	-33.7	0.0506	-33.6	0.0191	-33.6	-0.0043
	-33.8	0	-33.7	-0.0234	-33.6	0.0459	-33.6	0.0437	-33.5	0.0182	-33.5	-0.0052
	-33.7	0	-33.6	-0.0233	-33.5	0.0448	-33.5	0.0372	-33.4	0.0208	-33.4	-0.0097
	-33.6	0	-33.5	-0.026	-33.4	0.047	-33.4	0.036	-33.3	0.0327	-33.3	-0.0045
	-33.5	0	-33.4	-0.0279	-33.3	0.0479	-33.3	0.0446	-33.2	0.0345	-33.2	-0.0059
	-33.4	0	-33.3	-0.0215	-33.2	0.0472	-33.2	0.0413	-33.1	0.0284	-33.1	-0.0103
	-33.3	0	-33.2	-0.0199	-33.1	0.04	-33.1	0.0362	-33	0.0279	-33	-0.0104
	-33.2	0	-33.1	-0.0246	-33	0.0369	-33	0.036	-32.9	0.0257	-32.9	-0.0086
	-33.1	0	-33	-0.028	-32.9	0.0371	-32.9	0.0343	-32.8	0.0289	-32.8	-0.0101
	-33	0	-32.9	-0.0281	-32.8	0.0408	-32.8	0.0341	-32.7	0.0272	-32.7	-0.012
	-32.9	0	-32.8	-0.0236	-32.7	0.0377	-32.7	0.0304	-32.6	0.0263	-32.6	-0.0151
	-32.8	0	-32.7	-0.0252	-32.6	0.0322	-32.6	0.0231	-32.5	0.0281	-32.5	-0.0173
	-32.7	0	-32.6	-0.0278	-32.5	0.0345	-32.5	0.0219	-32.4	0.0328	-32.4	-0.0135
	-32.6	0	-32.5	-0.0252	-32.4	0.0416	-32.4	0.0263	-32.3	0.0305	-32.3	-0.0149
	-32.5	0	-32.4	-0.02	-32.3	0.0377	-32.3	0.0224	-32.2	0.0297	-32.2	-0.0144
	-32.4	0	-32.3	-0.0209	-32.2	0.0387	-32.2	0.0225	-32.1	0.0271	-32.1	-0.0156
	-32.3	0	-32.2	-0.0167	-32.1	0.0408	-32.1	0.0181	-32	0.0258	-32	-0.0184
	-32.2	0	-32.1	-0.0174	-32	0.0402	-32	0.0141	-31.9	0.0243	-31.9	-0.0226
	-32.1	0	-32	-0.0193	-31.9	0.0344	-31.9	0.0146	-31.8	0.0244	-31.8	-0.0208
	-32	0	-31.9	-0.0263	-31.8	0.0372	-31.8	0.014	-31.7	0.0258	-31.7	-0.0146
	-31.9	0	-31.8	-0.0232	-31.7	0.0397	-31.7	0.0125	-31.6	0.0245	-31.6	-0.012
	-31.8	0	-31.7	-0.023	-31.6	0.0408	-31.6	0.0129	-31.5	0.0241	-31.5	-0.0118
	-31.7	0	-31.6	-0.0202	-31.5	0.0426	-31.5	0.0131	-31.4	0.0268	-31.4	-0.0154
	-31.6	0	-31.5	-0.0211	-31.4	0.0415	-31.4	0.0115	-31.3	0.0249	-31.3	-0.0197
	-31.5	0	-31.4	-0.0192	-31.3	0.0423	-31.3	0.0114	-31.2	0.0284	-31.2	-0.0174
	-31.4	0	-31.3	-0.015	-31.2	0.0435	-31.2	0.0162	-31.1	0.0259	-31.1	-0.0152
	-31.3	0	-31.2	-0.0096	-31.1	0.0425	-31.1	0.0166	-31	0.0258	-31	-0.0148
	-31.2	0	-31.1	-0.0116	-31	0.0433	-31	0.0162	-30.9	0.0257	-30.9	-0.016
	-31.1	0	-31	-0.0123	-30.9	0.0416	-30.9	0.0149	-30.8	0.0327	-30.8	-0.0134
	-31	0	-30.9	-0.0101	-30.8	0.0415	-30.8	0.0117	-30.7	0.036	-30.7	-0.0125
	-30.9	0	-30.8	-0.0109	-30.7	0.0415	-30.7	0.0134	-30.6	0.0349	-30.6	-0.0137
	-30.8	0	-30.7	-0.009	-30.6	0.0402	-30.6	0.0143	-30.5	0.0372	-30.5	-0.0088
	-30.7	0	-30.6	-0.0129	-30.5	0.0453	-30.5	0.0165	-30.4	0.0398	-30.4	-0.0055
	-30.6	0	-30.5	-0.0135	-30.4	0.0464	-30.4	0.0164	-30.3	0.0449	-30.3	0.000899991
	-30.5	0	-30.4	-0.0127	-30.3	0.0506	-30.3	0.0185	-30.2	0.0427	-30.2	-0.0021
	-30.4	0	-30.3	-0.0048	-30.2	0.0535	-30.2	0.0155	-30.1	0.0416	-30.1	-0.0037
	-30.3	0	-30.2	-0.0119	-30.1	0.0548	-30.1	0.0169	-30	0.0375	-30	-0.0012
	-30.2	0	-30.1	-0.0129	-30	0.054	-30	0.0148	-29.9	0.0303	-29.9	-0.0032
	-30.1	0	-30	-0.0127	-29.9	0.0482	-29.9	0.0106	-29.8	0.0313	-29.8	-0.0022
	-30	0	-29.9	-0.0172	-29.8	0.0521	-29.8	0.0138	-29.7	0.0344	-29.7	0.0016
	-29.9	0	-29.8	-0.0172	-29.7	0.0521	-29.7	0.012	-29.6	0.0378	-29.6	0.005
	-29.8	0	-29.7	-0.0199	-29.6	0.0533	-29.6	0.014	-29.5	0.0412	-29.5	0.0058
	-29.7	0	-29.6	-0.0188	-29.5	0.0541	-29.5	0.0134	-29.4	0.0406	-29.4	0.0048
	-29.6	0	-29.5	-0.0163	-29.4	0.0538	-29.4	0.0127	-29.3	0.0389	-29.3	-0.000300029
	-29.5	0	-29.4	-0.0175	-29.3	0.0498	-29.3	0.0116	-29.2	0.0438	-29.2	-0.000500138
	-29.4	0	-29.3	-0.0234	-29.2	0.0463	-29.2	0.0136	-29.1	0.0425	-29.1	-0.0043
	-29.3	0	-29.2	-0.025	-29.1	0.0413	-29.1	0.0094	-29	0.041	-29	-0.0067
	-29.2	0	-29.1	-0.0307	-29	0.0386	-29	0.0042	-28.9	0.0436	-28.9	-0.0041
	-29.1	0	-29	-0.0334	-28.9	0.0395	-28.9	0.0067	-28.8	0.0444	-28.8	-0.0079
	-29	0	-28.9	-0.032	-28.8	0.04	-28.8	0.0067	-28.7	0.0429	-28.7	-0.008
	-28.9	0	-28.8	-0.0314	-28.7	0.0391	-28.7	0.009	-28.6	0.0452	-28.6	-0.0065
	-28.8	0	-28.7	-0.0323	-28.6	0.0441	-28.6	0.0107	-28.5	0.0407	-28.5	-0.008
	-28.7	0	-28.6	-0.0309	-28.5	0.0425	-28.5	0.0106	-28.4	0.0444	-28.4	-0.002
	-28.6	0	-28.5	-0.032	-28.4	0.0484	-28.4	0.0114	-28.3	0.0464	-28.3	-0.0025
	-28.5	0	-28.4	-0.0282	-28.3	0.0479	-28.3	0.0108	-28.2	0.0489	-28.2	-0.000900075
	-28.4	0	-28.3	-0.0287	-28.2	0.0475	-28.2	0.0108	-28.1	0.0495	-28.1	-0.0013
	-28.3	0	-28.2	-0.0265	-28.1	0.0438	-28.1	0.0121	-28	0.0543	-28	0.0039
	-28.2	0	-28.1	-0.0243	-28	0.0493	-28	0.0145	-27.9	0.0519	-27.9	-0.002
	-28.1	0	-28	-0.0178	-27.9	0.0468	-27.9	0.0089	-27.8	0.0478	-27.8	-0.0038
	-28	0	-27.9	-0.0189	-27.8	0.0462	-27.8	0.0064	-27.7	0.0451	-27.7	-0.0059
	-27.9	0	-27.8	-0.0173	-27.7	0.048	-27.7	0.0038	-27.6	0.0468	-27.6	-0.0062
	-27.8	0	-27.7	-0.0179	-27.6	0.0479	-27.6	0.0071	-27.5	0.0441	-27.5	-0.0012
	-27.7	0	-27.6	-0.0162	-27.5	0.0461	-27.5	0.0095	-27.4	0.0437	-27.4	0.0013
	-27.6	0	-27.5	-0.0137	-27.4	0.049	-27.4	0.0108	-27.3	0.0422	-27.3	0.0014
	-27.5	0	-27.4	-0.011	-27.3	0.0493	-27.3	0.0097	-27.2	0.0394	-27.2	0.0018
	-27.4	0	-27.3	-0.0089	-27.2	0.0538	-27.2	0.0098	-27.1	0.0352	-27.1	-0.00090003
	-27.3	0	-27.2	-0.0071	-27.1	0.0528	-27.1	0.0069	-27	0.0375	-27	-0.0023
	-27.2	0	-27.1	-0.0109	-27	0.0524	-27	0.0043	-26.9	0.0327	-26.9	-0.0067
	-27.1	0	-27	-0.0085	-26.9	0.0522	-26.9	0.0019	-26.8	0.0365	-26.8	-0.0086
	-27	0	-26.9	-0.0096	-26.8	0.0547	-26.8	0.0019	-26.7	0.035	-26.7	-0.0017
	-26.9	0	-26.8	-0.0105	-26.7	0.0567	-26.7	0.0047	-26.6	0.0374	-26.6	-5.70799e-08
	-26.8	0	-26.7	-0.0094	-26.6	0.0574	-26.6	0.0074	-26.5	0.0314	-26.5	-0.0032
	-26.7	0	-26.6	-0.0063	-26.5	0.0595	-26.5	0.0071	-26.4	0.0255	-26.4	-0.0037
	-26.6	0	-26.5	-0.009	-26.4	0.0588	-26.4	0.006	-26.3	0.0272	-26.3	-0.00050008
	-26.5	0	-26.4	-0.013	-26.3	0.0573	-26.3	0.0067	-26.2	0.0265	-26.2	0.000799965
	-26.4	0	-26.3	-0.0119	-26.2	0.0546	-26.2	0.0067	-26.1	0.0271	-26.1	-0.000400069
	-26.3	0	-26.2	-0.0151	-26.1	0.056	-26.1	0.0085	-26	0.0258	-26	-0.0014
	-26.2	0	-26.1	-0.0153	-26	0.0527	-26	0.0124	-25.9	0.0287	-25.9	0.0018
	-26.1	0	-26	-0.0156	-25.9	0.0519	-25.9	0.0159	-25.8	0.025	-25.8	0.000299987
	-26	0	-25.9	-0.0104	-25.8	0.0523	-25.8	0.0114	-25.7	0.0272	-25.7	2.66664e-09
	-25.9	0	-25.8	-0.0069	-25.7	0.0494	-25.7	0.0132	-25.6	0.027	-25.6	-0.003
	-25.8	0	-25.7	-0.0083	-25.6	0.0501	-25.6	0.0147	-25.5	0.0247	-25.5	-0.002
	-25.7	0	-25.6	-0.006	-25.5	0.0518	-25.5	0.0128	-25.4	0.0279	-25.4	0.000200008
	-25.6	0	-25.5	-0.0089	-25.4	0.0515	-25.4	0.0127	-25.3	0.0294	-25.3	0.0032
	-25.5	0	-25.4	-0.0065	-25.3	0.0525	-25.3	0.0167	-25.2	0.0305	-25.2	0.0031
	-25.4	0	-25.3	-0.0063	-25.2	0.0527	-25.2	0.0182	-25.1	0.0325	-25.1	0.0066
	-25.3	0	-25.2	-0.0085	-25.1	0.0544	-25.1	0.0181	-25	0.0292	-25	0.0041
	-25.2	0	-25.1	-0.0105	-25	0.0552	-25	0.0141	-24.9	0.0263	-24.9	0.0039
	-25.1	0	-25	-0.012	-24.9	0.0534	-24.9	0.0134	-24.8	0.0248	-24.8	0.0019
	-25	0	-24.9	-0.0161	-24.8	0.0518	-24.8	0.0102	-24.7	0.0209	-24.7	0.0045
	-24.9	0	-24.8	-0.0207	-24.7	0.054	-24.7	0.0123	-24.6	0.0184	-24.6	0.0071
	-24.8	0	-24.7	-0.0175	-24.6	0.054	-24.6	0.0131	-24.5	0.0143	-24.5	0.0096
	-24.7	0	-24.6	-0.0148	-24.5	0.0557	-24.5	0.0088	-24.4	0.0138	-24.4	0.0109
	-24.6	0	-24.5	-0.0142	-24.4	0.0553	-24.4	0.0105	-24.3	0.0096	-24.3	0.0092
	-24.5	0	-24.4	-0.0097	-24.3	0.0529	-24.3	0.0052	-24.2	0.0116	-24.2	0.0096
	-24.4	0	-24.3	-0.0145	-24.2	0.0535	-24.2	0.0061	-24.1	0.0123	-24.1	0.013
	-24.3	0	-24.2	-0.0144	-24.1	0.0516	-24.1	0.0053	-24	0.0107	-24	0.0122
	-24.2	0	-24.1	-0.0103	-24	0.0491	-24	0.0025	-23.9	0.011	-23.9	0.0085
	-24.1	0	-24	-0.0091	-23.9	0.0482	-23.9	0.0012	-23.8	0.0146	-23.8	0.0105
	-24	0	-23.9	-0.0068	-23.8	0.0506	-23.8	0.000799999	-23.7	0.0127	-23.7	0.0095
	-23.9	0	-23.8	-0.0043	-23.7	0.0418	-23.7	-0.0041	-23.6	0.0088	-23.6	0.0083
	-23.8	0	-23.7	-0.0059	-23.6	0.0421	-23.6	-0.0021	-23.5	0.0067	-23.5	0.0041
	-23.7	0	-23.6	-0.0048	-23.5	0.0427	-23.5	0.000199993	-23.4	0.0056	-23.4	0.003
	-23.6	0	-23.5	-0.0039	-23.4	0.0398	-23.4	0.000400015	-23.3	0.0085	-23.3	0.007
	-23.5	0	-23.4	-0.0062	-23.3	0.0402	-23.3	0.0029	-23.2	0.0128	-23.2	0.0082
	-23.4	0	-23.3	-0.0049	-23.2	0.0422	-23.2	0.0042	-23.1	0.0117	-23.1	0.0127
	-23.3	0	-23.2	-0.000500057	-23.1	0.0451	-23.1	0.0064	-23	0.0136	-23	0.0162
	-23.2	0	-23.1	0.000200005	-23	0.0488	-23	0.0103	-22.9	0.0137	-22.9	0.015
	-23.1	0	-23	0.0047	-22.9	0.0493	-22.9	0.0079	-22.8	0.0116	-22.8	0.0151
	-23	0	-22.9	0.0016	-22.8	0.0487	-22.8	0.0048	-22.7	0.0153	-22.7	0.0171
	-22.9	0	-22.8	-0.0023	-22.7	0.0518	-22.7	0.0048	-22.6	0.0172	-22.6	0.0162
	-22.8	0	-22.7	-0.0025	-22.6	0.0516	-22.6	0.0028	-22.5	0.02	-22.5	0.0193
	-22.7	0	-22.6	-0.0036	-22.5	0.0487	-22.5	0.0033	-22.4	0.0247	-22.4	0.0264
	-22.6	0	-22.5	-0.0031	-22.4	0.0499	-22.4	0.0078	-22.3	0.023	-22.3	0.0223
	-22.5	0	-22.4	-0.0014	-22.3	0.0469	-22.3	0.0064	-22.2	0.0226	-22.2	0.0223
	-22.4	0	-22.3	-0.0023	-22.2	0.0474	-22.2	-0.000200003	-22.1	0.0183	-22.1	0.0182
	-22.3	0	-22.2	-0.0051	-22.1	0.0413	-22.1	-0.0066	-22	0.0207	-22	0.0155
	-22.2	0	-22.1	-0.0085	-22	0.0397	-22	-0.0056	-21.9	0.0204	-21.9	0.0123
	-22.1	0	-22	-0.021	-21.9	0.0385	-21.9	-0.0076	-21.8	0.0197	-21.8	0.011
	-22	0	-21.9	-0.03	-21.8	0.0372	-21.8	-0.0057	-21.7	0.0216	-21.7	0.01
	-21.9	0	-21.8	-0.0358	-21.7	0.0246	-21.7	-0.002	-21.6	0.019	-21.6	0.016
	-21.8	0	-21.7	-0.0428	-21.6	0.0151	-21.6	-0.0102	-21.5	0.0199	-21.5	0.0216
	-21.7	0	-21.6	-0.0532	-21.5	0.0077	-21.5	-0.0125	-21.4	0.025	-21.4	0.0226
	-21.6	0	-21.5	-0.0604	-21.4	0.0111	-21.4	-0.011	-21.3	0.0261	-21.3	0.0262
	-21.5	0	-21.4	-0.056	-21.3	0.0121	-21.3	-0.0163	-21.2	0.0118	-21.2	0.0112
	-21.4	0	-21.3	-0.056	-21.2	-0.005	-21.2	-0.0342	-21.1	0.0157	-21.1	0.000899999
	-21.3	0	-21.2	-0.0637	-21.1	-0.0141	-21.1	-0.0439	-21	0.0176	-21	0.0047
	-21.2	0	-21.1	-0.0656	-21	-0.0229	-21	-0.0524	-20.9	0.0261	-20.9	0.0087
	-21.1	0	-21	-0.0554	-20.9	-0.018	-20.9	-0.0564	-20.8	0.0226	-20.8	0.0132
	-21	0	-20.9	-0.0597	-20.8	-0.0197	-20.8	-0.0549	-20.7	0.0209	-20.7	0.0212
	-20.9	0	-20.8	-0.0656	-20.7	-0.0202	-20.7	-0.0486	-20.6	0.0203	-20.6	0.0212
	-20.8	0	-20.7	-0.0654	-20.6	-0.02	-20.6	-0.0467	-20.5	0.022	-20.5	0.0259
	-20.7	0	-20.6	-0.0621	-20.5	-0.019	-20.5	-0.0416	-20.4	0.0167	-20.4	0.0214
	-20.6	0	-20.5	-0.0518	-20.4	-0.0256	-20.4	-0.046	-20.3	0.0106	-20.3	0.0163
	-20.5	0	-20.4	-0.0404	-20.3	-0.0257	-20.3	-0.048	-20.2	0.0108	-20.2	0.0169
	-20.4	0	-20.3	-0.0338	-20.2	-0.0189	-20.2	-0.0434	-20.1	0.0095	-20.1	0.0142
	-20.3	0	-20.2	-0.0228	-20.1	-0.0156	-20.1	-0.0429	-20	0.0102	-20	0.0175
	-20.2	0	-20.1	-0.017	-20	-0.0088	-20	-0.0385	-19.9	0.0108	-19.9	0.0156
	-20.1	0	-20	-0.0118	-19.9	-0.0065	-19.9	-0.0332	-19.8	0.0113	-19.8	0.0116
	-20	0	-19.9	-0.0132	-19.8	0.000799996	-19.8	-0.0334	-19.7	0.0086	-19.7	0.0083
	-19.9	0	-19.8	-0.0095	-19.7	0.0056	-19.7	-0.026	-19.6	0.015	-19.6	0.0171
	-19.8	0	-19.7	-0.0104	-19.6	0.013	-19.6	-0.0163	-19.5	0.0144	-19.5	0.0187
	-19.7	0	-19.6	-0.000699988	-19.5	0.0136	-19.5	-0.0186	-19.4	0.0108	-19.4	0.0147
	-19.6	0	-19.5	-0.0014	-19.4	0.0095	-19.4	-0.0175	-19.3	0.0106	-19.3	0.0086
	-19.5	0	-19.4	-0.0082	-19.3	-0.0045	-19.3	-0.021	-19.2	0.0056	-19.2	-0.000300011
	-19.4	0	-19.3	-0.0157	-19.2	-0.0063	-19.2	-0.0243	-19.1	2.61934e-09	-19.1	-0.0093
	-19.3	0	-19.2	-0.015	-19.1	-0.009	-19.1	-0.0289	-19	0.0112	-19	-0.0045
	-19.2	0	-19.1	-0.0163	-19	-0.0022	-19	-0.0196	-18.9	0.0224	-18.9	0.0038
	-19.1	0	-19	-0.0072	-18.9	0.002	-18.9	-0.0107	-18.8	0.0223	-18.8	0.0123
	-19	0	-18.9	-0.000100342	-18.8	0.0089	-18.8	-0.0132	-18.7	0.0227	-18.7	0.0164
	-18.9	0	-18.8	0.0016	-18.7	0.0083	-18.7	-0.0139	-18.6	0.0154	-18.6	0.0095
	-18.8	0	-18.7	0.004	-18.6	0.0027	-18.6	-0.0211	-18.5	0.0236	-18.5	0.0109
	-18.7	0	-18.6	0.0027	-18.5	0.016	-18.5	-0.0094	-18.4	0.0058	-18.4	0.0027
	-18.6	0	-18.5	0.0193	-18.4	0.0152	-18.4	-0.0323	-18.3	0.0091	-18.3	0.0065
	-18.5	0	-18.4	0.0164	-18.3	0.0318	-18.3	-0.0346	-18.2	0.0023	-18.2	0.0062
	-18.4	0	-18.3	0.0166	-18.2	0.0397	-18.2	-0.0342	-18.1	-0.0066	-18.1	0.0079
	-18.3	0	-18.2	0.0057	-18.1	0.0355	-18.1	-0.046	-18	-0.0115	-18	0.0032
	-18.2	0	-18.1	-0.0168	-18	0.0262	-18	-0.0578	-17.9	-0.0103	-17.9	0.0082
	-18.1	0	-18	-0.0304	-17.9	0.0047	-17.9	-0.0622	-17.8	-0.0104	-17.8	0.0117
	-18	0	-17.9	-0.0399	-17.8	-0.0045	-17.8	-0.0658	-17.7	-0.004	-17.7	0.0221
	-17.9	0	-17.8	-0.0501	-17.7	0.006	-17.7	-0.056	-17.6	-0.0015	-17.6	0.0209
	-17.8	0	-17.7	-0.0537	-17.6	0.017	-17.6	-0.0486	-17.5	-0.002	-17.5	0.0195
	-17.7	0	-17.6	-0.0604	-17.5	0.033	-17.5	-0.0433	-17.4	-0.000899971	-17.4	0.0214
	-17.6	0	-17.5	-0.0621	-17.4	0.0413	-17.4	-0.0509	-17.3	-0.0029	-17.3	0.0188
	-17.5	0	-17.4	-0.0576	-17.3	0.0276	-17.3	-0.0612	-17.2	-0.0032	-17.2	0.0214
	-17.4	0	-17.3	-0.0454	-17.2	0.0221	-17.2	-0.0602	-17.1	-0.0079	-17.1	0.0237
	-17.3	0	-17.2	-0.0275	-17.1	-1.29701e-07	-17.1	-0.0729	-17	0.0037	-17	0.0321
	-17.2	0	-17.1	-0.0168	-17	-0.0182	-17	-0.0649	-16.9	-0.008	-16.9	0.0358
	-17.1	0	-17	-0.000100006	-16.9	-0.0437	-16.9	-0.0696	-16.8	-0.0023	-16.8	0.0381
	-17	0	-16.9	0.000100049	-16.8	-0.0403	-16.8	-0.0655	-16.7	9.98662e-05	-16.7	0.0375
	-16.9	0	-16.8	0.000199914	-16.7	-0.0362	-16.7	-0.0693	-16.6	-0.0028	-16.6	0.0392
	-16.8	0	-16.7	-0.0067	-16.6	-0.0255	-16.6	-0.0698	-16.5	-0.0034	-16.5	0.0408
	-16.7	0	-16.6	-0.0172	-16.5	-0.0215	-16.5	-0.0713	-16.4	-0.0065	-16.4	0.0361
	-16.6	0	-16.5	-0.0278	-16.4	-0.0204	-16.4	-0.0733	-16.3	-0.000100065	-16.3	0.0383
	-16.5	0	-16.4	-0.0394	-16.3	-0.023	-16.3	-0.0671	-16.2	0.0083	-16.2	0.0297
	-16.4	0	-16.3	-0.0359	-16.2	-0.0288	-16.2	-0.0727	-16.1	0.0109	-16.1	0.0237
	-16.3	0	-16.2	-0.0397	-16.1	-0.0245	-16.1	-0.0804	-16	0.0158	-16	0.0173
	-16.2	0	-16.1	-0.0354	-16	-0.0294	-16	-0.0818	-15.9	0.0179	-15.9	0.0218
	-16.1	0	-16	-0.0225	-15.9	-0.0219	-15.9	-0.0772	-15.8	0.0162	-15.8	0.0317
	-16	0	-15.9	-0.0065	-15.8	-0.0204	-15.8	-0.076	-15.7	0.0129	-15.7	0.0327
	-15.9	0	-15.8	0.0077	-15.7	-0.0182	-15.7	-0.0785	-15.6	0.0048	-15.6	0.0249
	-15.8	0	-15.7	0.0118	-15.6	-0.0206	-15.6	-0.0837	-15.5	0.0015	-15.5	0.029
	-15.7	0	-15.6	0.0107	-15.5	-0.019	-15.5	-0.0836	-15.4	-0.0126	-15.4	0.025
	-15.6	0	-15.5	0.0051	-15.4	-0.0213	-15.4	-0.0856	-15.3	-0.0239	-15.3	0.0156
	-15.5	0	-15.4	-0.0124	-15.3	-0.0237	-15.3	-0.0811	-15.2	-0.0262	-15.2	0.0092
	-15.4	0	-15.3	-0.0389	-15.2	-0.0294	-15.2	-0.0874	-15.1	-0.0302	-15.1	0.0182
	-15.3	0	-15.2	-0.0545	-15.1	-0.0368	-15.1	-0.0854	-15	-0.0247	-15	0.0313
	-15.2	0	-15.1	-0.0582	-15	-0.0436	-15	-0.0846	-14.9	-0.0207	-14.9	0.0341
	-15.1	0	-15	-0.0533	-14.9	-0.0525	-14.9	-0.0839	-14.8	-0.0168	-14.8	0.0299
	-15	0	-14.9	-0.046	-14.8	-0.0578	-14.8	-0.0759	-14.7	-0.0138	-14.7	0.0282
	-14.9	0	-14.8	-0.0394	-14.7	-0.0532	-14.7	-0.0586	-14.6	-0.0032	-14.6	0.0312
	-14.8	0	-14.7	-0.0299	-14.6	-0.0443	-14.6	-0.054	-14.5	0.0051	-14.5	0.0333
	-14.7	0	-14.6	-0.0192	-14.5	-0.0369	-14.5	-0.0471	-14.4	0.0078	-14.4	0.0246
	-14.6	0	-14.5	-0.0117	-14.4	-0.0098	-14.4	-0.0459	-14.3	-0.00070042	-14.3	0.0106
	-14.5	0	-14.4	-0.004	-14.3	0.0046	-14.3	-0.053	-14.2	-4.77074e-07	-14.2	0.0016
	-14.4	0	-14.3	-0.0094	-14.2	0.0225	-14.2	-0.059	-14.1	-0.0042	-14.1	-0.0078
	-14.3	0	-14.2	-0.0114	-14.1	0.0423	-14.1	-0.0669	-14	-0.0118	-14	-0.0133
	-14.2	0	-14.1	-0.0159	-14	0.0577	-14	-0.0797	-13.9	-0.0149	-13.9	-0.018
	-14.1	0	-14	-0.0224	-13.9	0.0522	-13.9	-0.0952	-13.8	-0.0166	-13.8	-0.0194
	-14	0	-13.9	-0.0308	-13.8	0.0443	-13.8	-0.1008	-13.7	-0.0103	-13.7	-0.0194
	-13.9	0	-13.8	-0.0368	-13.7	0.0408	-13.7	-0.0939	-13.6	-0.0047	-13.6	-0.0249
	-13.8	0	-13.7	-0.0335	-13.6	0.0407	-13.6	-0.0835	-13.5	0.0186	-13.5	0.000500108
	-13.7	0	-13.6	-0.0283	-13.5	0.0552	-13.5	-0.0583	-13.4	0.0272	-13.4	0.0102
	-13.6	0	-13.5	-0.0165	-13.4	0.0563	-13.4	-0.0467	-13.3	0.0305	-13.3	0.0185
	-13.5	0	-13.4	-0.0107	-13.3	0.0585	-13.3	-0.0371	-13.2	0.0242	-13.2	0.0134
	-13.4	0	-13.3	-0.0071	-13.2	0.0472	-13.2	-0.0412	-13.1	0.0225	-13.1	0.0131
	-13.3	0	-13.2	-0.0131	-13.1	0.0382	-13.1	-0.0408	-13	0.0154	-13	0.0043
	-13.2	0	-13.1	-0.0153	-13	0.0221	-13	-0.0385	-12.9	0.0057	-12.9	-0.0173
	-13.1	0	-13	-0.0228	-12.9	-0.0026	-12.9	-0.0463	-12.8	0.0117	-12.8	-0.0178
	-13	0	-12.9	-0.039	-12.8	-0.0154	-12.8	-0.0527	-12.7	0.019	-12.7	-0.0193
	-12.9	0	-12.8	-0.0381	-12.7	-0.0233	-12.7	-0.0494	-12.6	0.0197	-12.6	-0.0192
	-12.8	0	-12.7	-0.0431	-12.6	-0.02	-12.6	-0.0537	-12.5	0.011	-12.5	-0.0263
	-12.7	0	-12.6	-0.0398	-12.5	-0.0108	-12.5	-0.0553	-12.4	0.0053	-12.4	-0.0265
	-12.6	0	-12.5	-0.036	-12.4	0.000400001	-12.4	-0.0549	-12.3	0.0052	-12.3	-0.0211
	-12.5	0	-12.4	-0.0227	-12.3	0.0084	-12.3	-0.0521	-12.2	0.000199617	-12.2	-0.0209
	-12.4	0	-12.3	-0.0148	-12.2	0.0097	-12.2	-0.0578	-12.1	-0.0096	-12.1	-0.0213
	-12.3	0	-12.2	-0.0093	-12.1	0.0042	-12.1	-0.0626	-12	-0.0137	-12	-0.0225
	-12.2	0	-12.1	-0.0118	-12	-0.000600002	-12	-0.0642	-11.9	-0.0169	-11.9	-0.0225
	-12.1	0	-12	-0.0119	-11.9	-0.000600001	-11.9	-0.0658	-11.8	-0.0184	-11.8	-0.03
	-12	0	-11.9	-0.0096	-11.8	-0.0058	-11.8	-0.0749	-11.7	-0.024	-11.7	-0.0428
	-11.9	0	-11.8	-0.0166	-11.7	-0.0128	-11.7	-0.0932	-11.6	-0.0194	-11.6	-0.0466
	-11.8	0	-11.7	-0.0255	-11.6	-0.0148	-11.6	-0.0978	-11.5	-0.008	-11.5	-0.0497
	-11.7	0	-11.6	-0.0282	-11.5	-0.0159	-11.5	-0.0983	-11.4	-0.0049	-11.4	-0.05
	-11.6	0	-11.5	-0.0297	-11.4	-0.0242	-11.4	-0.1033	-11.3	-0.0014	-11.3	-0.056
	-11.5	0	-11.4	-0.0342	-11.3	-0.0282	-11.3	-0.1028	-11.2	0.0012	-11.2	-0.0472
	-11.4	0	-11.3	-0.0317	-11.2	-0.0301	-11.2	-0.0958	-11.1	0.0017	-11.1	-0.0403
	-11.3	0	-11.2	-0.0305	-11.1	-0.0373	-11.1	-0.0886	-11	0.0059	-11	-0.0305
	-11.2	0	-11.1	-0.0261	-11	-0.0445	-11	-0.0767	-10.9	0.0146	-10.9	-0.0221
	-11.1	0	-11	-0.0245	-10.9	-0.0388	-10.9	-0.0636	-10.8	0.0152	-10.8	-0.0215
	-11	0	-10.9	-0.0213	-10.8	-0.0317	-10.8	-0.0546	-10.7	0.0144	-10.7	-0.0202
	-10.9	0	-10.8	-0.0148	-10.7	-0.0285	-10.7	-0.0456	-10.6	0.0185	-10.6	-0.0208
	-10.8	0	-10.7	-0.0116	-10.6	-0.0238	-10.6	-0.0371	-10.5	0.0173	-10.5	-0.025
	-10.7	0	-10.6	-0.0067	-10.5	-0.025	-10.5	-0.0376	-10.4	0.0121	-10.4	-0.0261
	-10.6	0	-10.5	-0.0073	-10.4	-0.0217	-10.4	-0.0349	-10.3	0.0131	-10.3	-0.0259
	-10.5	0	-10.4	-0.0043	-10.3	-0.0154	-10.3	-0.0328	-10.2	0.0117	-10.2	-0.0251
	-10.4	0	-10.3	-0.0034	-10.2	-0.0104	-10.2	-0.0297	-10.1	0.0113	-10.1	-0.0236
	-10.3	0	-10.2	0.0025	-10.1	-0.0059	-10.1	-0.0281	-10	0.0133	-10	-0.0226
	-10.2	0	-10.1	0.0097	-10	0.0026	-10	-0.0211	-9.9	0.0179	-9.9	-0.0188
	-10.1	0	-10	0.017	-9.9	0.0093	-9.9	-0.0174	-9.8	0.0157	-9.8	-0.0111
	-10	0	-9.9	0.0227	-9.8	0.0163	-9.8	-0.014	-9.7	0.0125	-9.7	-0.0053
	-9.9	0	-9.8	0.0285	-9.7	0.0306	-9.7	-0.0092	-9.6	0.0098	-9.6	-0.0027
	-9.8	0	-9.7	0.0323	-9.6	0.0343	-9.6	-0.0014	-9.5	0.0082	-9.5	0.0021
	-9.7	0	-9.6	0.0361	-9.5	0.0477	-9.5	0.0035	-9.4	0.0088	-9.4	0.0113
	-9.6	0	-9.5	0.0401	-9.4	0.0574	-9.4	0.0115	-9.3	0.0115	-9.3	0.0161
	-9.5	0	-9.4	0.0469	-9.3	0.0723	-9.3	0.0157	-9.2	0.0117	-9.2	0.016
	-9.4	0	-9.3	0.0555	-9.2	0.0769	-9.2	0.0156	-9.1	0.0098	-9.1	0.0145
	-9.3	0	-9.2	0.0591	-9.1	0.0837	-9.1	0.0169	-9	0.0058	-9	0.0133
	-9.2	0	-9.1	0.0597	-9	0.0763	-9	0.0232	-8.9	0.0035	-8.9	0.0089
	-9.1	0	-9	0.0594	-8.9	0.0653	-8.9	0.0279	-8.8	-0.0014	-8.8	0.0022
	-9	0	-8.9	0.0595	-8.8	0.0456	-8.8	0.0325	-8.7	-0.0024	-8.7	0.0061
	-8.9	0	-8.8	0.0553	-8.7	0.0303	-8.7	0.0381	-8.6	-0.0015	-8.6	0.0039
	-8.8	0	-8.7	0.049	-8.6	0.0215	-8.6	0.0369	-8.5	0.000599832	-8.5	0.0059
	-8.7	0	-8.6	0.0393	-8.5	0.0145	-8.5	0.0305	-8.4	-0.0017	-8.4	0.0049
	-8.6	0	-8.5	0.0368	-8.4	0.0046	-8.4	0.0199	-8.3	0.0064	-8.3	0.0129
	-8.5	0	-8.4	0.0238	-8.3	0.0021	-8.3	0.0154	-8.2	0.008	-8.2	0.0235
	-8.4	0	-8.3	0.0192	-8.2	0.0053	-8.2	0.0097	-8.1	0.0041	-8.1	0.0271
	-8.3	0	-8.2	0.0187	-8.1	-0.0016	-8.1	-0.0046	-8	0.0054	-8	0.0326
	-8.2	0	-8.1	0.0084	-8	-0.0091	-8	-0.0086	-7.9	0.0029	-7.9	0.0328
	-8.1	0	-8	0.0027	-7.9	-0.011	-7.9	-0.008	-7.8	0.0015	-7.8	0.0353
	-8	0	-7.9	0.000199977	-7.8	-0.0121	-7.8	-0.0088	-7.7	0.0002	-7.7	0.0383
	-7.9	0	-7.8	-0.0025	-7.7	-0.0092	-7.7	-0.0061	-7.6	0.0006	-7.6	0.0379
	-7.8	0	-7.7	-0.0023	-7.6	-0.0099	-7.6	-0.0073	-7.5	0.006	-7.5	0.045
	-7.7	0	-7.6	-0.0053	-7.5	-0.0078	-7.5	0.0021	-7.4	0.0103	-7.4	0.0502
	-7.6	0	-7.5	-0.0065	-7.4	-0.003	-7.4	0.01	-7.3	0.0103	-7.3	0.0493
	-7.5	0	-7.4	-0.007	-7.3	-0.0035	-7.3	0.0144	-7.2	0.0101	-7.2	0.049
	-7.4	0	-7.3	-0.0082	-7.2	-0.0029	-7.2	0.0149	-7.1	0.0144	-7.1	0.0505
	-7.3	0	-7.2	-0.0067	-7.1	0.0028	-7.1	0.0199	-7	0.0159	-7	0.0515
	-7.2	0	-7.1	0.0001	-7	0.0043	-7	0.0189	-6.9	0.0112	-6.9	0.0528
	-7.1	0	-7	-0.000200023	-6.9	0.004	-6.9	0.0225	-6.8	0.0149	-6.8	0.0533
	-7	0	-6.9	-0.000999966	-6.8	0.0081	-6.8	0.028	-6.7	0.0144	-6.7	0.0546
	-6.9	0	-6.8	-9.99275e-05	-6.7	0.0059	-6.7	0.034	-6.6	0.0103	-6.6	0.0499
	-6.8	0	-6.7	0.0018	-6.6	0.0015	-6.6	0.0349	-6.5	0.0106	-6.5	0.0469
	-6.7	0	-6.6	0.0016	-6.5	0.0013	-6.5	0.0349	-6.4	0.0114	-6.4	0.0369
	-6.6	0	-6.5	0.0068	-6.4	0.0009	-6.4	0.0291	-6.3	0.0153	-6.3	0.0295
	-6.5	0	-6.4	0.0084	-6.3	0.0054	-6.3	0.0271	-6.2	0.0158	-6.2	0.0281
	-6.4	0	-6.3	0.0128	-6.2	0.000600036	-6.2	0.021	-6.1	0.0142	-6.1	0.0314
	-6.3	0	-6.2	0.0122	-6.1	0.0045	-6.1	0.0144	-6	0.0118	-6	0.028
	-6.2	0	-6.1	0.0119	-6	0	-6	0.0132	-5.9	0.0103	-5.9	0.0261
	-6.1	0	-6	0.0128	-5.9	0.002	-5.9	0.0152	-5.8	0.0039	-5.8	0.0237
	-6	0	-5.9	0.0153	-5.8	0.0032	-5.8	0.0138	-5.7	0.0045	-5.7	0.0239
	-5.9	0	-5.8	0.0139	-5.7	0.0061	-5.7	0.0128	-5.6	0.0037	-5.6	0.0194
	-5.8	0	-5.7	0.0132	-5.6	0.0064	-5.6	0.0109	-5.5	0.0046	-5.5	0.0191
	-5.7	0	-5.6	0.0059	-5.5	0.0066	-5.5	0.0107	-5.4	0.001	-5.4	0.0145
	-5.6	0	-5.5	0.0047	-5.4	0.0042	-5.4	0.0077	-5.3	-0.0045	-5.3	0.0053
	-5.5	0	-5.4	0.0061	-5.3	-0.0022	-5.3	0.0013	-5.2	-0.0064	-5.2	0.0031
	-5.4	0	-5.3	0.0031	-5.2	-0.0022	-5.2	-0.0003	-5.1	-0.0083	-5.1	0.0031
	-5.3	0	-5.2	0.0021	-5.1	0.0025	-5.1	-0.0025	-5	-0.0063	-5	0.0023
	-5.2	0	-5.1	0.0015	-5	0.0071	-5	-0.0065	-4.9	-0.0074	-4.9	0.0032
	-5.1	0	-5	0.0025	-4.9	0.0055	-4.9	-0.0104	-4.8	-0.0059	-4.8	-0.0029
	-5	0	-4.9	-0.0001	-4.8	0.0025	-4.8	-0.0176	-4.7	-0.0049	-4.7	-0.0039
	-4.9	0	-4.8	-0.0042	-4.7	0.0026	-4.7	-0.0204	-4.6	-0.0011	-4.6	-0.0029
	-4.8	0	-4.7	-0.0064	-4.6	-0.0022	-4.6	-0.0223	-4.5	-0.0022	-4.5	-0.0051
	-4.7	0	-4.6	-0.0046	-4.5	-0.0057	-4.5	-0.0222	-4.4	-0.0058	-4.4	-0.0078
	-4.6	0	-4.5	-0.0057	-4.4	-0.0086	-4.4	-0.0243	-4.3	-0.0083	-4.3	-0.0098
	-4.5	0	-4.4	-0.0085	-4.3	-0.0104	-4.3	-0.0275	-4.2	-0.0056	-4.2	-0.0115
	-4.4	0	-4.3	-0.0076	-4.2	-0.0116	-4.2	-0.0275	-4.1	-0.0055	-4.1	-0.0104
	-4.3	0	-4.2	-0.0049	-4.1	-0.0089	-4.1	-0.0261	-4	-0.0046	-4	-0.0108
	-4.2	0	-4.1	-0.0009	-4	-0.0081	-4	-0.0254	-3.9	-0.0069	-3.9	-0.0089
	-4.1	0	-4	0.0015	-3.9	-0.0064	-3.9	-0.024	-3.8	-0.0093	-3.8	-0.0068
	-4	0	-3.9	0.0024	-3.8	-0.0069	-3.8	-0.0261	-3.7	-0.0142	-3.7	-0.0091
	-3.9	0	-3.8	0.0014	-3.7	-0.0042	-3.7	-0.0277	-3.6	-0.0121	-3.6	-0.0115
	-3.8	0	-3.7	0.0009	-3.6	-0.0031	-3.6	-0.0276	-3.5	-0.0101	-3.5	-0.014
	-3.7	0	-3.6	0.0026	-3.5	-0.0035	-3.5	-0.0286	-3.4	-0.0117	-3.4	-0.0125
	-3.6	0	-3.5	0.0034	-3.4	-0.0068	-3.4	-0.0286	-3.3	-0.0133	-3.3	-0.013
	-3.5	0	-3.4	0.0043	-3.3	-0.0082	-3.3	-0.0288	-3.2	-0.0168	-3.2	-0.0156
	-3.4	0	-3.3	0.001	-3.2	-0.0101	-3.2	-0.031	-3.1	-0.0179	-3.1	-0.0179
	-3.3	0	-3.2	-0.0032	-3.1	-0.012	-3.1	-0.033	-3	-0.0146	-3	-0.0205
	-3.2	0	-3.1	-0.0038	-3	-0.0107	-3	-0.0229	-2.9	-0.011	-2.9	-0.0225
	-3.1	0	-3	-0.0012	-2.9	-0.0122	-2.9	-0.0255	-2.8	-0.0121	-2.8	-0.0244
	-3	0	-2.9	-0.0011	-2.8	-0.0126	-2.8	-0.0226	-2.7	-0.0209	-2.7	-0.0333
	-2.9	0	-2.8	-0.0026	-2.7	-0.0151	-2.7	-0.0264	-2.6	-0.0195	-2.6	-0.0389
	-2.8	0	-2.7	-0.0053	-2.6	-0.0173	-2.6	-0.022	-2.5	-0.023	-2.5	-0.0398
	-2.7	0	-2.6	-0.0035	-2.5	-0.0214	-2.5	-0.0222	-2.4	-0.0281	-2.4	-0.0453
	-2.6	0	-2.5	-0.0032	-2.4	-0.0223	-2.4	-0.0275	-2.3	-0.0292	-2.3	-0.0474
	-2.5	0	-2.4	-0.0034	-2.3	-0.0256	-2.3	-0.0321	-2.2	-0.0361	-2.2	-0.0499
	-2.4	0	-2.3	0.000299998	-2.2	-0.0306	-2.2	-0.0359	-2.1	-0.0304	-2.1	-0.0444
	-2.3	0	-2.2	-0.0018	-2.1	-0.0263	-2.1	-0.0355	-2	-0.0424	-2	-0.049
	-2.2	0	-2.1	0.0111	-2	-0.0322	-2	-0.0368	-1.9	-0.0474	-1.9	-0.0475
	-2.1	0	-2	0.004	-1.9	-0.034	-1.9	-0.0374	-1.8	-0.0447	-1.8	-0.0491
	-2	0	-1.9	0.002	-1.8	-0.0389	-1.8	-0.0386	-1.7	-0.0429	-1.7	-0.037
	-1.9	0	-1.8	0.0015	-1.7	-0.0287	-1.7	-0.0356	-1.6	-0.0504	-1.6	-0.0343
	-1.8	0	-1.7	0.0021	-1.6	-0.0317	-1.6	-0.0463	-1.5	-0.0558	-1.5	-0.0344
	-1.7	0	-1.6	-0.0051	-1.5	-0.0308	-1.5	-0.0428	-1.4	-0.0387	-1.4	-0.0269
	-1.6	0	-1.5	-0.0054	-1.4	-0.0235	-1.4	-0.0408	-1.3	-0.0331	-1.3	-0.0269
	-1.5	0	-1.4	-0.0097	-1.3	-0.0255	-1.3	-0.0408	-1.2	-0.0318	-1.2	-0.0268
	-1.4	0	-1.3	-0.0127	-1.2	-0.0254	-1.2	-0.0404	-1.1	-0.0312	-1.1	-0.0117
	-1.3	0	-1.2	-0.0127	-1.1	-0.0251	-1.1	-0.0399	-1	-0.0297	-1	-0.0116
	-1.2	0	-1.1	-0.0121	-1	-0.0251	-1	-0.039	-0.9	-0.0296	-0.9	-0.0116
	-1.1	0	-1	-0.0121	-0.9	-0.0235	-0.9	-0.0374	-0.8	-0.0296	-0.8	-0.0116
	-1	0	-0.9	-0.0127	-0.8	-0.0235	-0.8	-0.0305	-0.7	-0.7	-0.7	0
	-0.9	0	-0.8	-0.014	-0.7	-0.7	-0.7	0	0	-0.6	1.9	3.28484
	-0.8	0	-0.7	-0.7	-0.6	0	0	-0.5	-0.5	-0.5	3.9963	2
	0	-0.6	-0.6	0	0	-0.5	-0.4	-0.4	-0.4	0	2.1	4.0455
	0	-0.5	-0.5	0	0	-0.4	-0.3	-0.3	-0.3	0	2.2	4.1527
	0	-0.4	-0.4	0	0	-0.3	-0.2	-0.2	-0.2	0	2.3	4.3502
	0	-0.3	-0.3	0	0	-0.2	-0.1	-0.1	-0.1	0	2.4	4.5499
	0	-0.2	-0.2	0	0	-0.1	0	0	0	0	2.5	4.8536
	0	-0.1	-0.1	0	0	0	0.1	0.1	0.1	0	2.6	4.9882
	0	0	0	0	0	0.1	0.2	0.2	0.2	0.18307	2.7	5.095
	0	0.1	0.1	0	0.02289	0.2	0.3	0.3	0.3	0.36608	2.8	5.2914
	0	0.2	0.2	0.01144	0.04577	0.3	0.4	0.4	0.4	0.54902	2.9	5.5593
	0.00572	0.3	0.3	0.02288	0.06865	0.4	0.5	0.5	0.5	0.73188	3	5.8544
	0.01144	0.4	0.4	0.03432	0.09152	0.5	0.6	0.6	0.6	0.91469	3.1	6.1014
	0.01716	0.5	0.5	0.04576	0.11439	0.6	0.7	0.7	0.7	1.09742	3.2	6.358
	0.02288	0.6	0.6	0.0572	0.13726	0.7	0.8	0.8	0.8	1.28009	3.3	6.5841
	0.0286	0.7	0.7	0.06863	0.16013	0.8	0.9	0.9	0.9	1.46269	3.4	6.8488
	0.03432	0.8	0.8	0.08007	0.18299	0.9	1	1	1	1.64522	3.5	7.0984
	0.04003	0.9	0.9	0.0915	0.20584	1	1.1	1.1	1.1	1.82768	3.6	7.3619
	0.04575	1	1	0.10293	0.2287	1.1	1.2	1.2	1.2	2.01007	3.7	7.6044
	0.05147	1.1	1.1	0.11436	0.25155	1.2	1.3	1.3	1.3	2.19239	3.8	7.853
	0.05718	1.2	1.2	0.12578	0.27439	1.3	1.4	1.4	1.4	2.37464	3.9	8.1015
	0.06289	1.3	1.3	0.13721	0.29723	1.4	1.5	1.5	1.5	2.55682	4	8.3439
	0.06861	1.4	1.4	0.14863	0.32007	1.5	1.6	1.6	1.6	2.73894	4.1	8.5718
	0.07432	1.5	1.5	0.16005	0.3429	1.6	1.7	1.7	1.7	2.92097	4.2	8.8312
	0.08003	1.6	1.6	0.17147	0.36573	1.7	1.8	2.4445	1.8	3.9706	4.3	9.0617
	0.08574	1.7	1.7	0.18289	1.8	0.38856	1.8	0.77693	1.9	1.64421	4.4	9.2883
	0.09145	1.8	0.75749	1.8	1.06149	1.9	1.30119	1.9	2.4218	2	4.5	9.5232
	1.8	0.09716	1.9	0.6491	2	0.9657	2	1.2705	2.1	2.4176	4.6	9.7543
	1.9	0.10287	2	0.5219	2.1	0.83679	2.1	1.2559	2.2	2.4176	4.7	9.9707
	2	0.10857	2.1	0.5209	2.2	0.7891	2.2	1.1866	2.3	2.4176	4.8	10.2008
	2.1	0.11428	2.2	0.4962	2.3	0.6737	2.3	1.164	2.4	2.4218	4.9	10.4446
	2.2	0.11998	2.3	0.4509	2.4	0.6384	2.4	1.1866	2.5	2.4218	5	10.674
	2.3	0.12569	2.4	0.3913	2.5	0.6737	2.5	1.2705	2.6	2.4681	5.1	10.9088
	2.4	0.13139	2.5	0.3871	2.6	0.5555	2.6	1.2483	2.7	2.5274	5.2	11.1319
	2.5	0.1371	2.6	0.2615	2.7	0.5109	2.7	1.2528	2.8	2.5917	5.3	11.3589
	2.6	0.1428	2.7	0.2451	2.8	0.5522	2.8	1.304	2.9	2.7825	5.4	11.5935
	2.7	0.1485	2.8	0.3049	2.9	0.6785	2.9	1.3446	3	2.8761	5.5	11.8212
	2.8	0.1542	2.9	0.2299	3	0.684	3	1.3889	3.1	3.0199	5.6	12.0548
	2.9	0.1599	3	0.3189	3.1	0.714	3.1	1.4582	3.2	3.1516	5.7	12.2875
	3	0.1656	3.1	0.3388	3.2	0.7348	3.2	1.4789	3.3	3.2656	5.8	12.5181
	3.1	0.1713	3.2	0.3071	3.3	0.7672	3.3	1.5192	3.4	3.3825	5.9	12.7613
	3.2	0.177	3.3	0.3076	3.4	0.8103	3.4	1.5618	3.5	3.4914	6	12.9923
	3.3	0.18269	3.4	0.3202	3.5	0.8172	3.5	1.5969	3.6	3.5983	6.1	13.2087
	3.4	0.18839	3.5	0.2989	3.6	0.8172	3.6	1.6417	3.7	3.709	6.2	13.429
	3.5	0.19408	3.6	0.3259	3.7	0.8407	3.7	1.7034	3.8	3.842	6.3	13.6446
	3.6	0.19978	3.7	0.3366	3.8	0.8807	3.8	1.7564	3.9	3.9459	6.4	13.8604
	3.7	0.20547	3.8	0.3571	3.9	0.8845	3.9	1.8035	4	4.0314	6.5	14.0855
	3.8	0.21116	3.9	0.3604	4	0.8989	4	1.8605	4.1	4.1348	6.6	14.3132
	3.9	0.21685	4	0.3642	4.1	0.905	4.1	1.8991	4.2	4.259	6.7	14.5347
	4	0.22255	4.1	0.3605	4.2	0.9277	4.2	1.9561	4.3	4.3693	6.8	14.7534
	4.1	0.22824	4.2	0.375	4.3	0.9482	4.3	2.0035	4.4	4.4707	6.9	14.9846
	4.2	0.23392	4.3	0.3752	4.4	0.966	4.4	2.0497	4.5	4.5797	7	15.2131
	4.3	0.23961	4.4	0.3818	4.5	0.9872	4.5	2.1024	4.6	4.6826	7.1	15.4361
	4.4	0.2453	4.5	0.3977	4.6	1.0144	4.6	2.1535	4.7	4.7897	7.2	15.6608
	4.5	0.25099	4.6	0.4084	4.7	1.0329	4.7	2.2032	4.8	4.9026	7.3	15.8921
	4.6	0.25667	4.7	0.4258	4.8	1.0565	4.8	2.2673	4.9	5.009	7.4	16.1309
	4.7	0.26236	4.8	0.4461	4.9	1.08	4.9	2.3211	5	5.1237	7.5	16.3587
	4.8	0.26804	4.9	0.4583	5	1.0965	5	2.3681	5.1	5.2304	7.6	16.5885
	4.9	0.27373	5	0.4647	5.1	1.1209	5.1	2.4256	5.2	5.3324	7.7	16.8127
	5	0.27941	5.1	0.4754	5.2	1.1439	5.2	2.4724	5.3	5.4311	7.8	17.0379
	5.1	0.28509	5.2	0.4815	5.3	1.1644	5.3	2.5243	5.4	5.5441	7.9	17.2629
	5.2	0.29077	5.3	0.4923	5.4	1.1929	5.4	2.5759	5.5	5.6567	8	17.489
	5.3	0.29645	5.4	0.4999	5.5	1.2165	5.5	2.6206	5.6	5.7674	8.1	17.71
	5.4	0.30213	5.5	0.5121	5.6	1.2397	5.6	2.6772	5.7	5.8763	8.2	17.9254
	5.5	0.30781	5.6	0.5241	5.7	1.2676	5.7	2.7306	5.8	5.9863	8.3	18.1469
	5.6	0.31349	5.7	0.54	5.8	1.2942	5.8	2.7844	5.9	6.0995	8.4	18.3788
	5.7	0.31917	5.8	0.5565	5.9	1.3256	5.9	2.8409	6	6.2069	8.5	18.6032
	5.8	0.32484	5.9	0.5701	6	1.3478	6	2.8888	6.1	6.3153	8.6	18.8255
	5.9	0.33052	6	0.5777	6.1	1.3703	6.1	2.9374	6.2	6.4228	8.7	19.048
	6	0.33619	6.1	0.5853	6.2	1.3903	6.2	2.9899	6.3	6.5339	8.8	19.2718
	6.1	0.34187	6.2	0.5965	6.3	1.4059	6.3	3.0435	6.4	6.6359	8.9	19.493
	6.2	0.34754	6.3	0.6082	6.4	1.4243	6.4	3.0942	6.5	6.7388	9	19.7176
	6.3	0.35321	6.4	0.6154	6.5	1.4444	6.5	3.1408	6.6	6.8406	9.1	19.943
	6.4	0.35888	6.5	0.6218	6.6	1.4666	6.6	3.189	6.7	6.9444	9.2	20.1721
	6.5	0.36456	6.6	0.63	6.7	1.4833	6.7	3.2345	6.8	7.0513	9.3	20.3994
	6.6	0.37023	6.7	0.6297	6.8	1.4996	6.8	3.2831	6.9	7.1575	9.4	20.6228
	6.7	0.37589	6.8	0.642	6.9	1.5221	6.9	3.335	7	7.2663	9.5	20.8448
	6.8	0.38156	6.9	0.6539	7	1.5459	7	3.3873	7.1	7.3727	9.6	21.0709
	6.9	0.38723	7	0.6652	7.1	1.5717	7.1	3.4401	7.2	7.482	9.7	21.2912
	7	0.3929	7.1	0.6781	7.2	1.5983	7.2	3.4927	7.3	7.5954	9.8	21.5155
	7.1	0.39856	7.2	0.6886	7.3	1.6263	7.3	3.5449	7.4	7.7037	9.9	21.7443
	7.2	0.40423	7.3	0.7002	7.4	1.648	7.4	3.5962	7.5	7.8076	10	21.9702
	7.3	0.40989	7.4	0.7069	7.5	1.6743	7.5	3.6444	7.6	7.9162	10.1	22.1913
	7.4	0.41556	7.5	0.7205	7.6	1.6953	7.6	3.6956	7.7	8.0163	10.2	22.411
	7.5	0.42122	7.6	0.7372	7.7	1.7131	7.7	3.7392	7.8	8.125	10.3	22.6269
	7.6	0.42688	7.7	0.7416	7.8	1.7407	7.8	3.7928	7.9	8.2304	10.4	22.8393
	7.7	0.43254	7.8	0.7524	7.9	1.7638	7.9	3.8403	8	8.3347	10.5	23.0496
	7.8	0.4382	7.9	0.7624	8	1.7891	8	3.8883	8.1	8.4409	10.6	23.2652
	7.9	0.44386	8	0.7722	8.1	1.8129	8.1	3.9333	8.2	8.5493	10.7	23.4886
	8	0.44952	8.1	0.7787	8.2	1.8357	8.2	3.9782	8.3	8.6563	10.8	23.7078
	8.1	0.45518	8.2	0.7873	8.3	1.8565	8.3	4.0271	8.4	8.7622	10.9	23.9196
	8.2	0.46083	8.3	0.7946	8.4	1.8772	8.4	4.0764	8.5	8.8685	11	24.1312
	8.3	0.46649	8.4	0.8033	8.5	1.8985	8.5	4.123	8.6	8.9755	11.1	24.3479
	8.4	0.47215	8.5	0.8142	8.6	1.919	8.6	4.1694	8.7	9.0832	11.2	24.5602
	8.5	0.4778	8.6	0.8237	8.7	1.9401	8.7	4.2171	8.8	9.1939	11.3	24.7699
	8.6	0.48345	8.7	0.8338	8.8	1.9638	8.8	4.2648	8.9	9.3041	11.4	24.9966
	8.7	0.48911	8.8	0.8424	8.9	1.9886	8.9	4.3162	9	9.4097	11.5	25.2205
	8.8	0.49476	8.9	0.8506	9	2.0078	9	4.3611	9.1	9.5166	11.6	25.4378
	8.9	0.50041	9	0.8607	9.1	2.0294	9.1	4.4093	9.2	9.6196	11.7	25.6533
	9	0.50606	9.1	0.8734	9.2	2.0523	9.2	4.4588	9.3	9.7221	11.8	25.8641
	9.1	0.51171	9.2	0.8844	9.3	2.0807	9.3	4.5129	9.4	9.8297	11.9	26.082
	9.2	0.51736	9.3	0.8971	9.4	2.1082	9.4	4.5627	9.5	9.9379	12	26.2968
	9.3	0.52301	9.4	0.9112	9.5	2.1308	9.5	4.6125	9.6	10.0414	12.1	26.5043
	9.4	0.52865	9.5	0.9228	9.6	2.1509	9.6	4.6615	9.7	10.143	12.2	26.7138
	9.5	0.5343	9.6	0.9318	9.7	2.1725	9.7	4.7107	9.8	10.2453	12.3	26.9292
	9.6	0.53995	9.7	0.9413	9.8	2.1939	9.8	4.7555	9.9	10.3498	12.4	27.1335
	9.7	0.54559	9.8	0.95	9.9	2.2152	9.9	4.8016	10	10.4515	12.5	27.3473
	9.8	0.55124	9.9	0.9552	10	2.2374	10	4.8455	10.1	10.5569	12.6	27.5632
	9.9	0.55688	10	0.9655	10.1	2.2619	10.1	4.8953	10.2	10.66	12.7	27.7735
	10	0.56252	10.1	0.9794	10.2	2.2863	10.2	4.9454	10.3	10.7645	12.8	27.9859
	10.1	0.56816	10.2	0.9908	10.3	2.3064	10.3	4.9894	10.4	10.8678	12.9	28.2054
	10.2	0.5738	10.3	1.0006	10.4	2.3263	10.4	5.034	10.5	10.9714	13	28.4176
	10.3	0.57944	10.4	1.0108	10.5	2.3461	10.5	5.0799	10.6	11.0761	13.1	28.6241
	10.4	0.58508	10.5	1.0189	10.6	2.3626	10.6	5.126	10.7	11.1844	13.2	28.8298
	10.5	0.59072	10.6	1.0279	10.7	2.3839	10.7	5.1783	10.8	11.2913	13.3	29.0288
	10.6	0.59636	10.7	1.0395	10.8	2.4092	10.8	5.2295	10.9	11.3959	13.4	29.2278
	10.7	0.60199	10.8	1.049	10.9	2.4314	10.9	5.2769	11	11.5029	13.5	29.4343
	10.8	0.60763	10.9	1.058	11	2.4588	11	5.3282	11.1	11.6057	13.6	29.6485
	10.9	0.61327	11	1.0715	11.1	2.4809	11.1	5.3778	11.2	11.7085	13.7	29.8704
	11	0.6189	11.1	1.0819	11.2	2.5034	11.2	5.425	11.3	11.817	13.8	30.0785
	11.1	0.62453	11.2	1.0895	11.3	2.5288	11.3	5.4778	11.4	11.9253	13.9	30.2866
	11.2	0.63017	11.3	1.1021	11.4	2.5581	11.4	5.5263	11.5	12.0313	14	30.4873
	11.3	0.6358	11.4	1.117	11.5	2.5838	11.5	5.5762	11.6	12.1403	14.1	30.6887
	11.4	0.64143	11.5	1.1288	11.6	2.6066	11.6	5.6238	11.7	12.2514	14.2	30.893
	11.5	0.64706	11.6	1.1391	11.7	2.6288	11.7	5.6781	11.8	12.358	14.3	31.0983
	11.6	0.65269	11.7	1.1482	11.8	2.6493	11.8	5.7261	11.9	12.4676	14.4	31.299
	11.7	0.65832	11.8	1.1608	11.9	2.6725	11.9	5.7757	12	12.5694	14.5	31.5022
	11.8	0.66395	11.9	1.1732	12	2.6925	12	5.8235	12.1	12.6715	14.6	31.7201
	11.9	0.66957	12	1.1856	12.1	2.715	12.1	5.8683	12.2	12.7707	14.7	31.9303
	12	0.6752	12.1	1.1948	12.2	2.7343	12.2	5.9082	12.3	12.8721	14.8	32.1342
	12.1	0.68082	12.2	1.2011	12.3	2.7582	12.3	5.959	12.4	12.9766	14.9	32.338
	12.2	0.68645	12.3	1.2105	12.4	2.7861	12.4	6.0035	12.5	13.0807	15	32.5349
	12.3	0.69207	12.4	1.2225	12.5	2.8123	12.5	6.0532	12.6	13.1837	15.1	32.7344
	12.4	0.6977	12.5	1.2355	12.6	2.8384	12.6	6.1021	12.7	13.2862	15.2	32.9369
	12.5	0.70332	12.6	1.2491	12.7	2.8596	12.7	6.1516	12.8	13.3839	15.3	33.1371
	12.6	0.70894	12.7	1.2622	12.8	2.8775	12.8	6.1951	12.9	13.4839	15.4	33.3377
	12.7	0.71456	12.8	1.2698	12.9	2.901	12.9	6.2434	13	13.5846	15.5	33.5441
	12.8	0.72018	12.9	1.2817	13	2.9219	13	6.2899	13.1	13.6895	15.6	33.7408
	12.9	0.7258	13	1.2918	13.1	2.9382	13.1	6.3339	13.2	13.793	15.7	33.9415
	13	0.73142	13.1	1.3003	13.2	2.9576	13.2	6.3785	13.3	13.8906	15.8	34.1442
	13.1	0.73703	13.2	1.3067	13.3	2.978	13.3	6.4227	13.4	13.9904	15.9	34.3366
	13.2	0.74265	13.3	1.3174	13.4	2.9989	13.4	6.4698	13.5	14.0944	16	34.533
	13.3	0.74827	13.4	1.3253	13.5	3.0195	13.5	6.5171	13.6	14.2022	16.1	34.7337
	13.4	0.75388	13.5	1.3365	13.6	3.0405	13.6	6.5675	13.7	14.3079	16.2	34.9246
	13.5	0.7595	13.6	1.3467	13.7	3.0667	13.7	6.6177	13.8	14.4087	16.3	35.1186
	13.6	0.76511	13.7	1.3565	13.8	3.0886	13.8	6.667	13.9	14.5143	16.4	35.324
	13.7	0.77072	13.8	1.3678	13.9	3.1141	13.9	6.7197	14	14.6182	16.5	35.5211
	13.8	0.77633	13.9	1.384	14	3.1365	14	6.7694	14.1	14.7212	16.6	35.7227
	13.9	0.78194	14	1.395	14.1	3.1608	14.1	6.8163	14.2	14.8154	16.7	35.9259
	14	0.78755	14.1	1.4054	14.2	3.1757	14.2	6.8611	14.3	14.9152	16.8	36.12
	14.1	0.79316	14.2	1.412	14.3	3.1952	14.3	6.9102	14.4	15.0125	16.9	36.3224
	14.2	0.79877	14.3	1.4195	14.4	3.2166	14.4	6.9587	14.5	15.1102	17	36.5119
	14.3	0.80438	14.4	1.4339	14.5	3.2342	14.5	7.0028	14.6	15.2107	17.1	36.7054
	14.4	0.80999	14.5	1.4414	14.6	3.2585	14.6	7.0551	14.7	15.305	17.2	36.9058
	14.5	0.81559	14.6	1.4516	14.7	3.2816	14.7	7.1006	14.8	15.4098	17.3	37.1033
	14.6	0.8212	14.7	1.4597	14.8	3.3009	14.8	7.1483	14.9	15.5124	17.4	37.2997
	14.7	0.8268	14.8	1.4669	14.9	3.3207	14.9	7.1936	15	15.613	17.5	37.4929
	14.8	0.83241	14.9	1.4766	15	3.3398	15	7.2402	15.1	15.7158	17.6	37.6804
	14.9	0.83801	15	1.4868	15.1	3.3639	15.1	7.2878	15.2	15.8145	17.7	37.8642
	15	0.84361	15.1	1.4959	15.2	3.3822	15.2	7.3371	15.3	15.9128	17.8	38.0398
	15.1	0.84921	15.2	1.503	15.3	3.4018	15.3	7.3819	15.4	16.0097	17.9	38.2305
	15.2	0.85481	15.3	1.5075	15.4	3.4224	15.4	7.4226	15.5	16.1071	18	38.4187
	15.3	0.86041	15.4	1.5142	15.5	3.4453	15.5	7.4714	15.6	16.2045	18.1	38.6002
	15.4	0.86601	15.5	1.5245	15.6	3.4678	15.6	7.5174	15.7	16.3002	18.2	38.7852
	15.5	0.87161	15.6	1.5324	15.7	3.4861	15.7	7.5594	15.8	16.4013	18.3	38.9703
	15.6	0.87721	15.7	1.5363	15.8	3.507	15.8	7.6058	15.9	16.5031	18.4	39.1528
	15.7	0.8828	15.8	1.545	15.9	3.5283	15.9	7.6538	16	16.6075	18.5	39.3389
	15.8	0.8884	15.9	1.5568	16	3.5505	16	7.6964	16.1	16.712	18.6	39.522
	15.9	0.89399	16	1.5705	16.1	3.5733	16.1	7.7441	16.2	16.8113	18.7	39.7014
	16	0.89959	16.1	1.5814	16.2	3.5941	16.2	7.7903	16.3	16.9095	18.8	39.8775
	16.1	0.90518	16.2	1.5885	16.3	3.6155	16.3	7.8392	16.4	17.0125	18.9	40.0562
	16.2	0.91077	16.3	1.6005	16.4	3.6421	16.4	7.8885	16.5	17.1188	19	40.2364
	16.3	0.91636	16.4	1.6114	16.5	3.6673	16.5	7.942	16.6	17.224	19.1	40.4108
	16.4	0.92195	16.5	1.6219	16.6	3.6879	16.6	7.9892	16.7	17.3331	19.2	40.5942
	16.5	0.92754	16.6	1.6341	16.7	3.7177	16.7	8.0421	16.8	17.4398	19.3	40.7788
	16.6	0.93313	16.7	1.6493	16.8	3.7408	16.8	8.0862	16.9	17.5406	19.4	40.9543
	16.7	0.93872	16.8	1.6631	16.9	3.7586	16.9	8.1299	17	17.6383	19.5	41.1271
	16.8	0.94431	16.9	1.6722	17	3.7777	17	8.1754	17.1	17.736	19.6	41.3081
	16.9	0.94989	17	1.6839	17.1	3.7981	17.1	8.2183	17.2	17.842	19.7	41.4862
	17	0.95548	17.1	1.6939	17.2	3.825	17.2	8.2644	17.3	17.9501	19.8	41.6532
	17.1	0.96107	17.2	1.7054	17.3	3.8484	17.3	8.3139	17.4	18.0467	19.9	41.8255
	17.2	0.96665	17.3	1.7194	17.4	3.8687	17.4	8.36	17.5	18.1408	20	41.9944
	17.3	0.97223	17.4	1.7307	17.5	3.886	17.5	8.4045	17.6	18.2381	20.1	42.1673
	17.4	0.97782	17.5	1.7374	17.6	3.9038	17.6	8.4486	17.7	18.3388	20.2	42.3406
	17.5	0.9834	17.6	1.7443	17.7	3.9206	17.7	8.4965	17.8	18.4375	20.3	42.5148
	17.6	0.98898	17.7	1.7532	17.8	3.9418	17.8	8.5353	17.9	18.5415	20.4	42.6891
	17.7	0.99456	17.8	1.7652	17.9	3.9664	17.9	8.5823	18	18.6387	20.5	42.8579
	17.8	1.00014	17.9	1.774	18	3.9891	18	8.6255	18.1	18.7358	20.6	43.0285
	17.9	1.00572	18	1.783	18.1	4.0126	18.1	8.6737	18.2	18.8321	20.7	43.1991
	18	1.01129	18.1	1.7932	18.2	4.0327	18.2	8.7185	18.3	18.9314	20.8	43.3721
	18.1	1.01687	18.2	1.8018	18.3	4.0541	18.3	8.7683	18.4	19.0241	20.9	43.5328
	18.2	1.02245	18.3	1.8133	18.4	4.0737	18.4	8.8084	18.5	19.1194	21	43.7018
	18.3	1.02802	18.4	1.8193	18.5	4.0933	18.5	8.8564	18.6	19.2197	21.1	43.8728
	18.4	1.0336	18.5	1.8298	18.6	4.116	18.6	8.9021	18.7	19.3184	21.2	44.0286
	18.5	1.03917	18.6	1.8447	18.7	4.1375	18.7	8.9514	18.8	19.4157	21.3	44.1966
	18.6	1.04474	18.7	1.8546	18.8	4.1611	18.8	8.9985	18.9	19.5154	21.4	44.3703
	18.7	1.05032	18.8	1.865	18.9	4.1866	18.9	9.0467	19	19.6092	21.5	44.5347
	18.8	1.05589	18.9	1.8759	19	4.2061	19	9.0901	19.1	19.7033	21.6	44.6908
	18.9	1.06146	19	1.8828	19.1	4.2262	19.1	9.1314	19.2	19.8039	21.7	44.8506
	19	1.06703	19.1	1.893	19.2	4.2496	19.2	9.1788	19.3	19.9051	21.8	45.0135
	19.1	1.0726	19.2	1.9025	19.3	4.2727	19.3	9.2277	19.4	20.0067	21.9	45.1669
	19.2	1.07816	19.3	1.9131	19.4	4.2987	19.4	9.2769	19.5	20.1034	22	45.3187
	19.3	1.08373	19.4	1.921	19.5	4.3202	19.5	9.3173	19.6	20.2022	22.1	45.476
	19.4	1.0893	19.5	1.9313	19.6	4.3438	19.6	9.3626	19.7	20.2979	22.2	45.6314
	19.5	1.09486	19.6	1.9397	19.7	4.3681	19.7	9.4101	19.8	20.3912	22.3	45.7877
	19.6	1.10043	19.7	1.9509	19.8	4.3888	19.8	9.4545	19.9	20.4865	22.4	45.9393
	19.7	1.10599	19.8	1.9568	19.9	4.4087	19.9	9.4966	20	20.5779	22.5	46.0893
	19.8	1.11155	19.9	1.9645	20	4.4281	20	9.5369	20.1	20.6692	22.6	46.2431
	19.9	1.11712	20	1.9718	20.1	4.446	20.1	9.5792	20.2	20.7666	22.7	46.4066
	20	1.12268	20.1	1.9805	20.2	4.4628	20.2	9.6239	20.3	20.8651	22.8	46.556
	20.1	1.12824	20.2	1.9904	20.3	4.4882	20.3	9.6694	20.4	20.9577	22.9	46.6996
	20.2	1.1338	20.3	2.005	20.4	4.509	20.4	9.7092	20.5	21.0495	23	46.8499
	20.3	1.13936	20.4	2.0162	20.5	4.5288	20.5	9.7527	20.6	21.144	23.1	46.9937
	20.4	1.14492	20.5	2.0226	20.6	4.5545	20.6	9.795	20.7	21.2388	23.2	47.1402
	20.5	1.15047	20.6	2.0328	20.7	4.5761	20.7	9.834	20.8	21.3397	23.3	47.2914
	20.6	1.15603	20.7	2.0425	20.8	4.5967	20.8	9.8787	20.9	21.4265	23.4	47.4358
	20.7	1.16159	20.8	2.0561	20.9	4.616	20.9	9.9184	21	21.5179	23.5	47.5835
	20.8	1.16714	20.9	2.0644	21	4.6385	21	9.9646	21.1	21.6171	23.6	47.74
	20.9	1.1727	21	2.077	21.1	4.662	21.1	10.0102	21.2	21.7113	23.7	47.8874
	21	1.17825	21.1	2.0861	21.2	4.6799	21.2	10.0534	21.3	21.8086	23.8	48.0354
	21.1	1.1838	21.2	2.0945	21.3	4.7041	21.3	10.0949	21.4	21.9051	23.9	48.1913
	21.2	1.18935	21.3	2.1051	21.4	4.7262	21.4	10.1422	21.5	21.9945	24	48.3437
	21.3	1.19491	21.4	2.1177	21.5	4.742	21.5	10.1863	21.6	22.0825	24.1	48.495
	21.4	1.20046	21.5	2.1274	21.6	4.7599	21.6	10.2237	21.7	22.1771	24.2	48.6427
	21.5	1.20601	21.6	2.1312	21.7	4.7838	21.7	10.2684	21.8	22.2767	24.3	48.7843
	21.6	1.21155	21.7	2.1414	21.8	4.8114	21.8	10.3155	21.9	22.3705	24.4	48.9372
	21.7	1.2171	21.8	2.1546	21.9	4.8382	21.9	10.3592	22	22.4673	24.5	49.084
	21.8	1.22265	21.9	2.1677	22	4.8633	22	10.4042	22.1	22.5623	24.6	49.224
	21.9	1.2282	22	2.1777	22.1	4.883	22.1	10.4531	22.2	22.6553	24.7	49.3615
	22	1.23374	22.1	2.1857	22.2	4.8988	22.2	10.4981	22.3	22.7418	24.8	49.5032
	22.1	1.23929	22.2	2.1908	22.3	4.916	22.3	10.5377	22.4	22.8294	24.9	49.6462
	22.2	1.24483	22.3	2.1972	22.4	4.9332	22.4	10.5767	22.5	22.9202	25	49.786
	22.3	1.25037	22.4	2.2037	22.5	4.9467	22.5	10.6191	22.6	23.0099	25.1	49.9206
	22.4	1.25591	22.5	2.2081	22.6	4.9645	22.6	10.6588	22.7	23.1029	25.2	50.0609
	22.5	1.26146	22.6	2.2163	22.7	4.9872	22.7	10.7047	22.8	23.1911	25.3	50.1984
	22.6	1.267	22.7	2.2251	22.8	5.0058	22.8	10.7464	22.9	23.2825	25.4	50.331
	22.7	1.27254	22.8	2.2309	22.9	5.0232	22.9	10.7879	23	23.3682	25.5	50.4634
	22.8	1.27808	22.9	2.24	23	5.0459	23	10.8336	23.1	23.4532	25.6	50.5985
	22.9	1.28361	23	2.2486	23.1	5.0674	23.1	10.875	23.2	23.5442	25.7	50.7341
	23	1.28915	23.1	2.2533	23.2	5.0863	23.2	10.9219	23.3	23.6305	25.8	50.8664
	23.1	1.29469	23.2	2.2643	23.3	5.1039	23.3	10.9631	23.4	23.7152	25.9	50.993
	23.2	1.30022	23.3	2.2747	23.4	5.121	23.4	11.0001	23.5	23.7998	26	51.1103
	23.3	1.30576	23.4	2.2797	23.5	5.1358	23.5	11.041	23.6	23.8944	26.1	51.2336
	23.4	1.31129	23.5	2.285	23.6	5.1539	23.6	11.086	23.7	23.9881	26.2	51.3608
	23.5	1.31683	23.6	2.2939	23.7	5.172	23.7	11.1287	23.8	24.0753	26.3	51.4844
	23.6	1.32236	23.7	2.3047	23.8	5.1948	23.8	11.1703	23.9	24.1674	26.4	51.6061
	23.7	1.32789	23.8	2.3143	23.9	5.2166	23.9	11.2154	24	24.2598	26.5	51.7349
	23.8	1.33342	23.9	2.3228	24	5.2338	24	11.2578	24.1	24.3495	26.6	51.8549
	23.9	1.33895	24	2.3337	24.1	5.2514	24.1	11.3009	24.2	24.4434	26.7	51.9687
	24	1.34448	24.1	2.343	24.2	5.2728	24.2	11.3427	24.3	24.5333	26.8	52.0915
	24.1	1.35001	24.2	2.3537	24.3	5.2927	24.3	11.3852	24.4	24.6267	26.9	52.2205
	24.2	1.35554	24.3	2.3612	24.4	5.3131	24.4	11.4305	24.5	24.7186	27	52.3508
	24.3	1.36106	24.4	2.3698	24.5	5.3357	24.5	11.4752	24.6	24.8072	27.1	52.4728
	24.4	1.36659	24.5	2.3831	24.6	5.3562	24.6	11.5173	24.7	24.8987	27.2	52.5943
	24.5	1.37211	24.6	2.3907	24.7	5.3755	24.7	11.5607	24.8	24.9898	27.3	52.7209
	24.6	1.37764	24.7	2.3963	24.8	5.3936	24.8	11.5971	24.9	25.0758	27.4	52.8414
	24.7	1.38316	24.8	2.4012	24.9	5.409	24.9	11.6341	25	25.166	27.5	52.9631
	24.8	1.38868	24.9	2.4079	25	5.4237	25	11.6769	25.1	25.2528	27.6	53.0887
	24.9	1.39421	25	2.4129	25.1	5.4421	25.1	11.7196	25.2	25.3479	27.7	53.2089
	25	1.39973	25.1	2.4211	25.2	5.462	25.2	11.7668	25.3	25.4407	27.8	53.3291
	25.1	1.40525	25.2	2.4321	25.3	5.4855	25.3	11.81	25.4	25.5292	27.9	53.4481
	25.2	1.41077	25.3	2.446	25.4	5.5048	25.4	11.8533	25.5	25.6168	28	53.5656
	25.3	1.41629	25.4	2.4565	25.5	5.5222	25.5	11.8937	25.6	25.7108	28.1	53.6745
	25.4	1.4218	25.5	2.4682	25.6	5.5443	25.6	11.9432	25.7	25.8002	28.2	53.7854
	25.5	1.42732	25.6	2.4815	25.7	5.5675	25.7	11.9863	25.8	25.8922	28.3	53.8987
	25.6	1.43284	25.7	2.4926	25.8	5.5918	25.8	12.0318	25.9	25.9767	28.4	54.0134
	25.7	1.43835	25.8	2.5047	25.9	5.6113	25.9	12.0746	26	26.0607	28.5	54.1325
	25.8	1.44387	25.9	2.518	26	5.6293	26	12.1151	26.1	26.1483	28.6	54.2482
	25.9	1.44938	26	2.5256	26.1	5.6494	26.1	12.1592	26.2	26.2367	28.7	54.3556
	26	1.4549	26.1	2.5379	26.2	5.6744	26.2	12.2074	26.3	26.3231	28.8	54.461
	26.1	1.46041	26.2	2.5484	26.3	5.6946	26.3	12.2522	26.4	26.4076	28.9	54.5707
	26.2	1.46592	26.3	2.5547	26.4	5.711	26.4	12.2966	26.5	26.4903	29	54.6774
	26.3	1.47143	26.4	2.5609	26.5	5.7309	26.5	12.339	26.6	26.5729	29.1	54.7853
	26.4	1.47694	26.5	2.5679	26.6	5.7491	26.6	12.3802	26.7	26.657	29.2	54.9003
	26.5	1.48245	26.6	2.5767	26.7	5.7666	26.7	12.423	26.8	26.742	29.3	55.0092
	26.6	1.48796	26.7	2.5867	26.8	5.7831	26.8	12.4663	26.9	26.8283	29.4	55.122
	26.7	1.49346	26.8	2.5972	26.9	5.8029	26.9	12.5096	27	26.9239	29.5	55.2328
	26.8	1.49897	26.9	2.6064	27	5.8263	27	12.5565	27.1	27.0069	29.6	55.3394
	26.9	1.50448	27	2.6193	27.1	5.845	27.1	12.5987	27.2	27.0889	29.7	55.4452
	27	1.50998	27.1	2.6279	27.2	5.8638	27.2	12.6407	27.3	27.1823	29.8	55.5549
	27.1	1.51549	27.2	2.6373	27.3	5.8844	27.3	12.6889	27.4	27.266	29.9	55.663
	27.2	1.52099	27.3	2.6487	27.4	5.9036	27.4	12.7324	27.5	27.3523	30	55.7696
	27.3	1.52649	27.4	2.657	27.5	5.9262	27.5	12.774	27.6	27.4383	30.1	55.8729
	27.4	1.53199	27.5	2.6664	27.6	5.953	27.6	12.8136	27.7	27.5237	30.2	55.9726
	27.5	1.53749	27.6	2.6744	27.7	5.9751	27.7	12.858	27.8	27.612	30.3	56.0759
	27.6	1.543	27.7	2.6865	27.8	5.9947	27.8	12.9018	27.9	27.6994	30.4	56.1841
	27.7	1.54849	27.8	2.6983	27.9	6.0131	27.9	12.9431	28	27.7838	30.5	56.2876
	27.8	1.55399	27.9	2.7093	28	6.0295	28	12.9829	28.1	27.8628	30.6	56.3908
	27.9	1.55949	28	2.7195	28.1	6.044	28.1	13.0208	28.2	27.943	30.7	56.4887
	28	1.56499	28.1	2.7264	28.2	6.064	28.2	13.0609	28.3	28.0263	30.8	56.5829
	28.1	1.57048	28.2	2.7353	28.3	6.0893	28.3	13.1032	28.4	28.1069	30.9	56.6821
	28.2	1.57598	28.3	2.7492	28.4	6.1107	28.4	13.1452	28.5	28.1901	31	56.7815
	28.3	1.58147	28.4	2.7587	28.5	6.1339	28.5	13.188	28.6	28.2738	31.1	56.8777
	28.4	1.58697	28.5	2.7701	28.6	6.1579	28.6	13.2279	28.7	28.3546	31.2	56.9731
	28.5	1.59246	28.6	2.7823	28.7	6.1781	28.7	13.2649	28.8	28.4283	31.3	57.069
	28.6	1.59795	28.7	2.7891	28.8	6.1937	28.8	13.3028	28.9	28.508	31.4	57.1596
	28.7	1.60344	28.8	2.7981	28.9	6.2117	28.9	13.3391	29	28.5827	31.5	57.2581
	28.8	1.60893	28.9	2.8032	29	6.2302	29	13.379	29.1	28.6651	31.6	57.3489
	28.9	1.61442	29	2.8046	29.1	6.2488	29.1	13.4197	29.2	28.7481	31.7	57.4398
	29	1.61991	29.1	2.8121	29.2	6.2681	29.2	13.4618	29.3	28.83	31.8	57.5325
	29.1	1.6254	29.2	2.8245	29.3	6.2901	29.3	13.4976	29.4	28.9119	31.9	57.621
	29.2	1.63089	29.3	2.8297	29.4	6.3067	29.4	13.5353	29.5	28.9884	32	57.716
	29.3	1.63637	29.4	2.838	29.5	6.3253	29.5	13.5746	29.6	29.0691	32.1	57.8119
	29.4	1.64186	29.5	2.8488	29.6	6.3505	29.6	13.6196	29.7	29.1529	32.2	57.9016
	29.5	1.64735	29.6	2.8609	29.7	6.3749	29.7	13.6659	29.8	29.2343	32.3	57.9922
	29.6	1.65283	29.7	2.8724	29.8	6.3954	29.8	13.7056	29.9	29.3186	32.4	58.0815
	29.7	1.65831	29.8	2.8805	29.9	6.4174	29.9	13.7502	30	29.3994	32.5	58.1624
	29.8	1.66379	29.9	2.895	30	6.4388	30	13.7953	30.1	29.4802	32.6	58.2533
	29.9	1.66928	30	2.9044	30.1	6.4606	30.1	13.8386	30.2	29.5581	32.7	58.3468
	30	1.67476	30.1	2.9141	30.2	6.4806	30.2	13.8801	30.3	29.6391	32.8	58.4329
	30.1	1.68024	30.2	2.923	30.3	6.5007	30.3	13.9238	30.4	29.7217	32.9	58.5199
	30.2	1.68572	30.3	2.932	30.4	6.5251	30.4	13.9672	30.5	29.8075	33	58.6085
	30.3	1.6912	30.4	2.9474	30.5	6.5484	30.5	14.0101	30.6	29.8877	33.1	58.6892
	30.4	1.69667	30.5	2.9588	30.6	6.5684	30.6	14.0505	30.7	29.9684	33.2	58.7719
	30.5	1.70215	30.6	2.9646	30.7	6.5893	30.7	14.0939	30.8	30.0458	33.3	58.8553
	30.6	1.70763	30.7	2.9726	30.8	6.6063	30.8	14.1322	30.9	30.1291	33.4	58.9393
	30.7	1.7131	30.8	2.9781	30.9	6.6242	30.9	14.1732	31	30.214	33.5	59.0211
	30.8	1.71857	30.9	2.9896	31	6.6466	31	14.2188	31.1	30.2948	33.6	59.104
	30.9	1.72405	31	3.0021	31.1	6.6672	31.1	14.2555	31.2	30.3751	33.7	59.1873
	31	1.72952	31.1	3.0145	31.2	6.6871	31.2	14.2946	31.3	30.4503	33.8	59.2605
	31.1	1.73499	31.2	3.024	31.3	6.7051	31.3	14.3311	31.4	30.5226	33.9	59.3335
	31.2	1.74046	31.3	3.0293	31.4	6.7233	31.4	14.3687	31.5	30.5996	34	59.4159
	31.3	1.74593	31.4	3.0307	31.5	6.7474	31.5	14.4097	31.6	30.6745	34.1	59.4989
	31.4	1.7514	31.5	3.0423	31.6	6.7632	31.6	14.4487	31.7	30.7473	34.2	59.5741
	31.5	1.75687	31.6	3.0495	31.7	6.7791	31.7	14.4836	31.8	30.8233	34.3	59.6545
	31.6	1.76234	31.7	3.0551	31.8	6.7968	31.8	14.5207	31.9	30.8986	34.4	59.7386
	31.7	1.76781	31.8	3.0648	31.9	6.8085	31.9	14.5536	32	30.98	34.5	59.8206
	31.8	1.77327	31.9	3.0711	32	6.8261	32	14.5937	32.1	31.0627	34.6	59.8963
	31.9	1.77874	32	3.0801	32.1	6.8466	32.1	14.64	32.2	31.1377	34.7	59.9697
	32	1.7842	32.1	3.0909	32.2	6.8629	32.2	14.6798	32.3	31.2126	34.8	60.0496
	32.1	1.78967	32.2	3.0982	32.3	6.8762	32.3	14.7142	32.4	31.2897	34.9	60.1251
	32.2	1.79513	32.3	3.105	32.4	6.8952	32.4	14.7513	32.5	31.3659	35	60.2007
	32.3	1.80059	32.4	3.1166	32.5	6.911	32.5	14.7894	32.6	31.4459	35.1	60.2874
	32.4	1.80606	32.5	3.1246	32.6	6.9308	32.6	14.8349	32.7	31.5247	35.2	60.3674
	32.5	1.81152	32.6	3.1378	32.7	6.9524	32.7	14.8751	32.8	31.6	35.3	60.441
	32.6	1.81698	32.7	3.1474	32.8	6.9695	32.8	14.9124	32.9	31.6747	35.4	60.5122
	32.7	1.82243	32.8	3.1566	32.9	6.9883	32.9	14.953	33	31.7529	35.5	60.5815
	32.8	1.82789	32.9	3.1623	33	7.0095	33	14.9917	33.1	31.8268	35.6	60.6527
	32.9	1.83335	33	3.1685	33.1	7.029	33.1	15.0296	33.2	31.9077	35.7	60.7221
	33	1.83881	33.1	3.1776	33.2	7.0472	33.2	15.066	33.3	31.9842	35.8	60.7902
	33.1	1.84426	33.2	3.1868	33.3	7.0643	33.3	15.106	33.4	32.0605	35.9	60.855
	33.2	1.84972	33.3	3.1968	33.4	7.0848	33.4	15.1426	33.5	32.1353	36	60.9282
	33.3	1.85517	33.4	3.2081	33.5	7.1027	33.5	15.1765	33.6	32.2035	36.1	60.9935
	33.4	1.86063	33.5	3.2167	33.6	7.1167	33.6	15.2129	33.7	32.2789	36.2	61.0622
	33.5	1.86608	33.6	3.224	33.7	7.126	33.7	15.2516	33.8	32.3482	36.3	61.1334
	33.6	1.87153	33.7	3.2342	33.8	7.1362	33.8	15.2857	33.9	32.4217	36.4	61.1993
	33.7	1.87698	33.8	3.2365	33.9	7.1528	33.9	15.3205	34	32.4957	36.5	61.2595
	33.8	1.88243	33.9	3.2412	34	7.1704	34	15.3585	34.1	32.5729	36.6	61.3235
	33.9	1.88788	34	3.2488	34.1	7.1864	34.1	15.3974	34.2	32.6553	36.7	61.3856
	34	1.89333	34.1	3.2556	34.2	7.2097	34.2	15.4372	34.3	32.7344	36.8	61.4538
	34.1	1.89878	34.2	3.2686	34.3	7.2308	34.3	15.4789	34.4	32.8069	36.9	61.5271
	34.2	1.90422	34.3	3.2788	34.4	7.2453	34.4	15.5188	34.5	32.8876	37	61.5982
	34.3	1.90967	34.4	3.2881	34.5	7.2663	34.5	15.5589	34.6	32.9614	37.1	61.6654
	34.4	1.91511	34.5	3.3004	34.6	7.2839	34.6	15.5997	34.7	33.0249	37.2	61.7289
	34.5	1.92056	34.6	3.3087	34.7	7.2956	34.7	15.638	34.8	33.0978	37.3	61.7905
	34.6	1.926	34.7	3.3147	34.8	7.3167	34.8	15.6785	34.9	33.1675	37.4	61.8552
	34.7	1.93145	34.8	3.3275	34.9	7.3332	34.9	15.7136	35	33.2398	37.5	61.9171
	34.8	1.93689	34.9	3.3324	35	7.3534	35	15.7566	35.1	33.3162	37.6	61.9803
	34.9	1.94233	35	3.3463	35.1	7.3769	35.1	15.7967	35.2	33.3859	37.7	62.0468
	35	1.94777	35.1	3.3611	35.2	7.3954	35.2	15.8315	35.3	33.4567	37.8	62.1102
	35.1	1.95321	35.2	3.3714	35.3	7.4099	35.3	15.8679	35.4	33.5264	37.9	62.1645
	35.2	1.95865	35.3	3.3784	35.4	7.424	35.4	15.907	35.5	33.5999	38	62.2262
	35.3	1.96409	35.4	3.3876	35.5	7.4422	35.5	15.9451	35.6	33.6755	38.1	62.2843
	35.4	1.96952	35.5	3.3937	35.6	7.4606	35.6	15.983	35.7	33.7485	38.2	62.3439
	35.5	1.97496	35.6	3.4011	35.7	7.4794	35.7	16.0174	35.8	33.8172	38.3	62.4072
	35.6	1.9804	35.7	3.4057	35.8	7.4931	35.8	16.0483	35.9	33.8864	38.4	62.4664
	35.7	1.98583	35.8	3.4114	35.9	7.5082	35.9	16.0853	36	33.9595	38.5	62.5242
	35.8	1.99126	35.9	3.4179	36	7.5273	36	16.1222	36.1	34.0297	38.6	62.5854
	35.9	1.9967	36	3.4258	36.1	7.5426	36.1	16.1554	36.2	34.0987	38.7	62.6389
	36	2.00213	36.1	3.4338	36.2	7.5609	36.2	16.1944	36.3	34.1697	38.8	62.697
	36.1	2.00756	36.2	3.4426	36.3	7.578	36.3	16.2319	36.4	34.2364	38.9	62.7536
	36.2	2.01299	36.3	3.4503	36.4	7.5958	36.4	16.2674	36.5	34.3011	39	62.8099
	36.3	2.01842	36.4	3.4564	36.5	7.6119	36.5	16.3002	36.6	34.3643	39.1	62.8646
	36.4	2.02385	36.5	3.4589	36.6	7.6228	36.6	16.3338	36.7	34.431	39.2	62.9229
	36.5	2.02928	36.6	3.464	36.7	7.6364	36.7	16.3709	36.8	34.5021	39.3	62.9795
	36.6	2.03471	36.7	3.471	36.8	7.6527	36.8	16.4051	36.9	34.5787	39.4	63.0333
	36.7	2.04013	36.8	3.4872	36.9	7.6725	36.9	16.4483	37	34.6522	39.5	63.0914
	36.8	2.04556	36.9	3.5025	37	7.6938	37	16.4927	37.1	34.7206	39.6	63.1536
	36.9	2.05099	37	3.5117	37.1	7.7093	37.1	16.532	37.2	34.7875	39.7	63.2103
	37	2.05641	37.1	3.5194	37.2	7.7253	37.2	16.5707	37.3	34.8563	39.8	63.2684
	37.1	2.06183	37.2	3.5253	37.3	7.7438	37.3	16.6064	37.4	34.9258	39.9	63.3285
	37.2	2.06726	37.3	3.5322	37.4	7.7644	37.4	16.6435	37.5	34.9965	40	63.3898
	37.3	2.07268	37.4	3.5405	37.5	7.7778	37.5	16.6787	37.6	35.0625	40.1	63.446
	37.4	2.0781	37.5	3.5462	37.6	7.7899	37.6	16.712	37.7	35.1344	40.2	63.494
	37.5	2.08352	37.6	3.5522	37.7	7.8098	37.7	16.7536	37.8	35.2074	40.3	63.5483
	37.6	2.08894	37.7	3.5627	37.8	7.8313	37.8	16.7922	37.9	35.2771	40.4	63.6007
	37.7	2.09436	37.8	3.5715	37.9	7.8475	37.9	16.8287	38	35.3472	40.5	63.6552
	37.8	2.09978	37.9	3.5825	38	7.8695	38	16.8659	38.1	35.4124	40.6	63.7067
	37.9	2.10519	38	3.5938	38.1	7.8838	38.1	16.8949	38.2	35.4805	40.7	63.7583
	38	2.11061	38.1	3.6008	38.2	7.9014	38.2	16.9264	38.3	35.5515	40.8	63.8122
	38.1	2.11602	38.2	3.6095	38.3	7.9185	38.3	16.9622	38.4	35.6221	40.9	63.8655
	38.2	2.12144	38.3	3.6137	38.4	7.9393	38.4	16.9972	38.5	35.6899	41	63.9242
	38.3	2.12685	38.4	3.6211	38.5	7.9577	38.5	17.0338	38.6	35.756	41.1	63.978
	38.4	2.13227	38.5	3.6292	38.6	7.9795	38.6	17.0668	38.7	35.8223	41.2	64.0262
	38.5	2.13768	38.6	3.6366	38.7	7.9953	38.7	17.097	38.8	35.8918	41.3	64.0759
	38.6	2.14309	38.7	3.642	38.8	8.0142	38.8	17.1355	38.9	35.9564	41.4	64.1269
	38.7	2.1485	38.8	3.6476	38.9	8.0332	38.9	17.1737	39	36.0227	41.5	64.1782
	38.8	2.15391	38.9	3.6538	39	8.0504	39	17.2119	39.1	36.0833	41.6	64.232
	38.9	2.15932	39	3.6614	39.1	8.0659	39.1	17.2495	39.2	36.1492	41.7	64.2794
	39	2.16473	39.1	3.6704	39.2	8.0835	39.2	17.2838	39.3	36.2169	41.8	64.3297
	39.1	2.17013	39.2	3.675	39.3	8.1018	39.3	17.3205	39.4	36.2827	41.9	64.3813
	39.2	2.17554	39.3	3.681	39.4	8.1191	39.4	17.3551	39.5	36.3536	42	64.4287
	39.3	2.18095	39.4	3.6859	39.5	8.1364	39.5	17.393	39.6	36.4238	42.1	64.4737
	39.4	2.18635	39.5	3.6929	39.6	8.1533	39.6	17.4337	39.7	36.491	42.2	64.523
	39.5	2.19176	39.6	3.6993	39.7	8.174	39.7	17.4687	39.8	36.559	42.3	64.571
	39.6	2.19716	39.7	3.7076	39.8	8.198	39.8	17.5062	39.9	36.6294	42.4	64.6253
	39.7	2.20256	39.8	3.716	39.9	8.2217	39.9	17.5441	40	36.6964	42.5	64.6723
	39.8	2.20796	39.9	3.7266	40	8.2378	40	17.5822	40.1	36.7636	42.6	64.7179
	39.9	2.21337	40	3.7374	40.1	8.2582	40.1	17.6221	40.2	36.8278	42.7	64.7645
	40	2.21877	40.1	3.7483	40.2	8.2743	40.2	17.6551	40.3	36.8916	42.8	64.812
	40.1	2.22416	40.2	3.752	40.3	8.2891	40.3	17.6949	40.4	36.9543	42.9	64.8549
	40.2	2.22956	40.3	3.7607	40.4	8.3023	40.4	17.7315	40.5	37.0187	43	64.8919
	40.3	2.23496	40.4	3.7699	40.5	8.3208	40.5	17.767	40.6	37.0834	43.1	64.9294
	40.4	2.24036	40.5	3.7748	40.6	8.3352	40.6	17.8003	40.7	37.1539	43.2	64.9734
	40.5	2.24575	40.6	3.7805	40.7	8.354	40.7	17.8355	40.8	37.2228	43.3	65.0194
	40.6	2.25115	40.7	3.7891	40.8	8.3752	40.8	17.8722	40.9	37.2855	43.4	65.0675
	40.7	2.25654	40.8	3.7992	40.9	8.3904	40.9	17.9083	41	37.3575	43.5	65.1152
	40.8	2.26194	40.9	3.8063	41	8.4126	41	17.9472	41.1	37.4224	43.6	65.1619
	40.9	2.26733	41	3.8181	41.1	8.4304	41.1	17.9829	41.2	37.4877	43.7	65.2092
	41	2.27272	41.1	3.8257	41.2	8.4454	41.2	18.0158	41.3	37.5575	43.8	65.2528
	41.1	2.27811	41.2	3.8332	41.3	8.4598	41.3	18.0534	41.4	37.6239	43.9	65.2914
	41.2	2.2835	41.3	3.838	41.4	8.481	41.4	18.0903	41.5	37.6874	44	65.3397
	41.3	2.28889	41.4	3.8474	41.5	8.5038	41.5	18.1261	41.6	37.751	44.1	65.3752
	41.4	2.29428	41.5	3.8595	41.6	8.5209	41.6	18.161	41.7	37.8092	44.2	65.4209
	41.5	2.29967	41.6	3.872	41.7	8.5356	41.7	18.1931	41.8	37.8736	44.3	65.4636
	41.6	2.30506	41.7	3.8804	41.8	8.5477	41.8	18.2252	41.9	37.9405	44.4	65.5019
	41.7	2.31044	41.8	3.8894	41.9	8.5668	41.9	18.2635	42	38.0049	44.5	65.5441
	41.8	2.31583	41.9	3.9017	42	8.5875	42	18.2966	42.1	38.0653	44.6	65.5872
	41.9	2.32122	42	3.9089	42.1	8.5986	42.1	18.3261	42.2	38.1284	44.7	65.6279
	42	2.3266	42.1	3.914	42.2	8.6168	42.2	18.362	42.3	38.1937	44.8	65.6687
	42.1	2.33198	42.2	3.9257	42.3	8.6323	42.3	18.3934	42.4	38.2559	44.9	65.7089
	42.2	2.33736	42.3	3.9345	42.4	8.6528	42.4	18.4342	42.5	38.3106	45	65.7543
	42.3	2.34275	42.4	3.9465	42.5	8.6653	42.5	18.4699	42.6	38.374	45.1	65.7936
	42.4	2.34813	42.5	3.9547	42.6	8.683	42.6	18.5064	42.7	38.4375	45.2	65.8304
	42.5	2.35351	42.6	3.9681	42.7	8.7005	42.7	18.5427	42.8	38.4987	45.3	65.8683
	42.6	2.35889	42.7	3.9785	42.8	8.7173	42.8	18.5814	42.9	38.5596	45.4	65.9072
	42.7	2.36426	42.8	3.9883	42.9	8.7355	42.9	18.6152	43	38.619	45.5	65.9471
	42.8	2.36964	42.9	3.9879	43	8.7515	43	18.6459	43.1	38.679	45.6	65.9871
	42.9	2.37502	43	3.9911	43.1	8.7682	43.1	18.6754	43.2	38.7412	45.7	66.0271
	43	2.3804	43.1	3.9979	43.2	8.7847	43.2	18.7071	43.3	38.8059	45.8	66.0656
	43.1	2.38577	43.2	4.0032	43.3	8.8047	43.3	18.7444	43.4	38.8709	45.9	66.1059
	43.2	2.39114	43.3	4.0116	43.4	8.8242	43.4	18.784	43.5	38.9337	46	66.1428
	43.3	2.39652	43.4	4.0251	43.5	8.8429	43.5	18.8177	43.6	38.9915	46.1	66.1777
	43.4	2.40189	43.5	4.0358	43.6	8.8612	43.6	18.8538	43.7	39.0527	46.2	66.2115
	43.5	2.40726	43.6	4.0495	43.7	8.8772	43.7	18.8865	43.8	39.1146	46.3	66.246
	43.6	2.41263	43.7	4.0562	43.8	8.8945	43.8	18.9183	43.9	39.1676	46.4	66.2776
	43.7	2.418	43.8	4.0647	43.9	8.9043	43.9	18.9437	44	39.2275	46.5	66.3124
	43.8	2.42337	43.9	4.0699	44	8.9206	44	18.98	44.1	39.2823	46.6	66.3431
	43.9	2.42874	44	4.0779	44.1	8.9381	44.1	19.0136	44.2	39.343	46.7	66.3754
	44	2.43411	44.1	4.0861	44.2	8.9578	44.2	19.048	44.3	39.4046	46.8	66.412
	44.1	2.43948	44.2	4.0926	44.3	8.9788	44.3	19.0823	44.4	39.4641	46.9	66.4442
	44.2	2.44484	44.3	4.1002	44.4	8.9968	44.4	19.1155	44.5	39.5258	47	66.4778
	44.3	2.45021	44.4	4.1121	44.5	9.0133	44.5	19.1557	44.6	39.5874	47.1	66.5064
	44.4	2.45557	44.5	4.1176	44.6	9.0244	44.6	19.1916	44.7	39.6465	47.2	66.5364
	44.5	2.46094	44.6	4.1222	44.7	9.0374	44.7	19.2294	44.8	39.7012	47.3	66.5648
	44.6	2.4663	44.7	4.1306	44.8	9.0545	44.8	19.2679	44.9	39.7581	47.4	66.597
	44.7	2.47166	44.8	4.1372	44.9	9.069	44.9	19.3035	45	39.8174	47.5	66.6311
	44.8	2.47703	44.9	4.1439	45	9.0875	45	19.3398	45.1	39.8735	47.6	66.6628
	44.9	2.48239	45	4.1513	45.1	9.1009	45.1	19.3705	45.2	39.9368	47.7	66.6939
	45	2.48775	45.1	4.1598	45.2	9.1195	45.2	19.4066	45.3	39.9945	47.8	66.7289
	45.1	2.49311	45.2	4.1703	45.3	9.1313	45.3	19.4432	45.4	40.0538	47.9	66.7602
	45.2	2.49846	45.3	4.1812	45.4	9.1472	45.4	19.4748	45.5	40.1124	48	66.7883
	45.3	2.50382	45.4	4.1912	45.5	9.1678	45.5	19.5054	45.6	40.1675	48.1	66.8201
	45.4	2.50918	45.5	4.2014	45.6	9.1825	45.6	19.536	45.7	40.2278	48.2	66.8541
	45.5	2.51453	45.6	4.2055	45.7	9.2011	45.7	19.5747	45.8	40.2894	48.3	66.8867
	45.6	2.51989	45.7	4.2182	45.8	9.2194	45.8	19.6132	45.9	40.3494	48.4	66.916
	45.7	2.52524	45.8	4.2256	45.9	9.2387	45.9	19.6477	46	40.4081	48.5	66.9465
	45.8	2.5306	45.9	4.2353	46	9.2574	46	19.6879	46.1	40.4612	48.6	66.9769
	45.9	2.53595	46	4.2519	46.1	9.2762	46.1	19.7196	46.2	40.5149	48.7	67.0088
	46	2.5413	46.1	4.2566	46.2	9.2909	46.2	19.7529	46.3	40.5712	48.8	67.0382
	46.1	2.54665	46.2	4.2599	46.3	9.3085	46.3	19.7885	46.4	40.6254	48.9	67.0676
	46.2	2.552	46.3	4.2684	46.4	9.3245	46.4	19.8203	46.5	40.6807	49	67.101
	46.3	2.55735	46.4	4.2721	46.5	9.3425	46.5	19.8517	46.6	40.7378	49.1	67.1317
	46.4	2.5627	46.5	4.28	46.6	9.3573	46.6	19.8842	46.7	40.7939	49.2	67.1631
	46.5	2.56805	46.6	4.288	46.7	9.3736	46.7	19.9156	46.8	40.8492	49.3	67.1945
	46.6	2.57339	46.7	4.2956	46.8	9.3865	46.8	19.9478	46.9	40.9034	49.4	67.2227
	46.7	2.57874	46.8	4.3032	46.9	9.4036	46.9	19.9848	47	40.9573	49.5	67.2503
	46.8	2.58409	46.9	4.3104	47	9.4205	47	20.0194	47.1	41.0057	49.6	67.2712
	46.9	2.58943	47	4.3158	47.1	9.4359	47.1	20.0507	47.2	41.0602	49.7	67.2989
	47	2.59477	47.1	4.3219	47.2	9.45	47.2	20.084	47.3	41.1108	49.8	67.3235
	47.1	2.60012	47.2	4.3291	47.3	9.4655	47.3	20.1119	47.4	41.1572	49.9	67.3549
	47.2	2.60546	47.3	4.3356	47.4	9.4845	47.4	20.1422	47.5	41.2076	50	67.3843
	47.3	2.6108	47.4	4.3454	47.5	9.5014	47.5	20.1738	47.6	41.2619	50.1	67.406
	47.4	2.61614	47.5	4.3539	47.6	9.5156	47.6	20.207	47.7	41.3162	50.2	67.4302
	47.5	2.62148	47.6	4.3603	47.7	9.5338	47.7	20.238	47.8	41.374	50.3	67.4568
	47.6	2.62682	47.7	4.3673	47.8	9.5538	47.8	20.2712	47.9	41.4337	50.4	67.4863
	47.7	2.63216	47.8	4.3745	47.9	9.5726	47.9	20.3064	48	41.4849	50.5	67.5129
	47.8	2.6375	47.9	4.3824	48	9.5867	48	20.3371	48.1	41.5361	50.6	67.5372
	47.9	2.64283	48	4.3867	48.1	9.6014	48.1	20.3731	48.2	41.5882	50.7	67.5632
	48	2.64817	48.1	4.3966	48.2	9.6188	48.2	20.406	48.3	41.6405	50.8	67.5919
	48.1	2.6535	48.2	4.4043	48.3	9.6327	48.3	20.4346	48.4	41.6933	50.9	67.6189
	48.2	2.65884	48.3	4.4067	48.4	9.6488	48.4	20.4687	48.5	41.7471	51	67.6422
	48.3	2.66417	48.4	4.4097	48.5	9.6652	48.5	20.5009	48.6	41.8053	51.1	67.6682
	48.4	2.6695	48.5	4.4156	48.6	9.6836	48.6	20.5347	48.7	41.8622	51.2	67.6948
	48.5	2.67483	48.6	4.4251	48.7	9.6957	48.7	20.5722	48.8	41.9163	51.3	67.7203
	48.6	2.68017	48.7	4.4309	48.8	9.7169	48.8	20.6046	48.9	41.9676	51.4	67.7468
	48.7	2.6855	48.8	4.4355	48.9	9.7348	48.9	20.6367	49	42.0166	51.5	67.77
	48.8	2.69082	48.9	4.4445	49	9.7538	49	20.673	49.1	42.0677	51.6	67.7973
	48.9	2.69615	49	4.4548	49.1	9.7715	49.1	20.7095	49.2	42.1237	51.7	67.824
	49	2.70148	49.1	4.4654	49.2	9.7871	49.2	20.7481	49.3	42.1753	51.8	67.8456
	49.1	2.70681	49.2	4.4742	49.3	9.804	49.3	20.783	49.4	42.2253	51.9	67.8692
	49.2	2.71213	49.3	4.4837	49.4	9.8225	49.4	20.8156	49.5	42.275	52	67.8881
	49.3	2.71746	49.4	4.4908	49.5	9.8399	49.5	20.8412	49.6	42.3225	52.1	67.9091
	49.4	2.72278	49.5	4.4934	49.6	9.8563	49.6	20.8698	49.7	42.3723	52.2	67.9356
	49.5	2.72811	49.6	4.4974	49.7	9.8733	49.7	20.8938	49.8	42.4165	52.3	67.9594
	49.6	2.73343	49.7	4.502	49.8	9.8863	49.8	20.9248	49.9	42.4711	52.4	67.9883
	49.7	2.73875	49.8	4.5095	49.9	9.9031	49.9	20.9628	50	42.5262	52.5	68.0193
	49.8	2.74407	49.9	4.5176	50	9.9253	50	20.9984	50.1	42.5745	52.6	68.0412
	49.9	2.74939	50	4.5275	50.1	9.9416	50.1	21.0282	50.2	42.6255	52.7	68.0626
	50	2.75471	50.1	4.5318	50.2	9.9538	50.2	21.058	50.3	42.678	52.8	68.0883
	50.1	2.76003	50.2	4.5343	50.3	9.9686	50.3	21.0905	50.4	42.7313	52.9	68.1105
	50.2	2.76535	50.3	4.5423	50.4	9.9827	50.4	21.1248	50.5	42.7792	53	68.135
	50.3	2.77067	50.4	4.5518	50.5	9.9996	50.5	21.1595	50.6	42.8276	53.1	68.1588
	50.4	2.77598	50.5	4.5568	50.6	10.0149	50.6	21.1916	50.7	42.8746	53.2	68.1824
	50.5	2.7813	50.6	4.5683	50.7	10.0336	50.7	21.2251	50.8	42.9242	53.3	68.2013
	50.6	2.78661	50.7	4.5796	50.8	10.0512	50.8	21.2573	50.9	42.9705	53.4	68.2287
	50.7	2.79193	50.8	4.5859	50.9	10.0681	50.9	21.2902	51	43.0209	53.5	68.256
	50.8	2.79724	50.9	4.5937	51	10.0853	51	21.3274	51.1	43.0755	53.6	68.2761
	50.9	2.80255	51	4.6057	51.1	10.101	51.1	21.3611	51.2	43.1219	53.7	68.2983
	51	2.80787	51.1	4.6166	51.2	10.1189	51.2	21.3963	51.3	43.1647	53.8	68.3272
	51.1	2.81318	51.2	4.6227	51.3	10.1311	51.3	21.4287	51.4	43.2125	53.9	68.3549
	51.2	2.81849	51.3	4.6229	51.4	10.1472	51.4	21.4586	51.5	43.2599	54	68.3822
	51.3	2.82379	51.4	4.6277	51.5	10.1668	51.5	21.4952	51.6	43.3098	54.1	68.402
	51.4	2.8291	51.5	4.6335	51.6	10.184	51.6	21.5354	51.7	43.3626	54.2	68.4193
	51.5	2.83441	51.6	4.6422	51.7	10.2047	51.7	21.5722	51.8	43.4096	54.3	68.4388
	51.6	2.83972	51.7	4.6536	51.8	10.2196	51.8	21.6037	51.9	43.4565	54.4	68.4605
	51.7	2.84502	51.8	4.6549	51.9	10.2308	51.9	21.6389	52	43.5002	54.5	68.4801
	51.8	2.85033	51.9	4.6648	52	10.2453	52	21.6718	52.1	43.5417	54.6	68.4956
	51.9	2.85563	52	4.6742	52.1	10.2587	52.1	21.6971	52.2	43.5904	54.7	68.5172
	52	2.86094	52.1	4.6762	52.2	10.2723	52.2	21.7327	52.3	43.6391	54.8	68.5351
	52.1	2.86624	52.2	4.6883	52.3	10.2876	52.3	21.7667	52.4	43.6907	54.9	68.5524
	52.2	2.87154	52.3	4.6984	52.4	10.3071	52.4	21.8029	52.5	43.7446	55	68.572
	52.3	2.87684	52.4	4.7122	52.5	10.324	52.5	21.8402	52.6	43.7945	55.1	68.5927
	52.4	2.88214	52.5	4.7219	52.6	10.3373	52.6	21.8758	52.7	43.8436	55.2	68.6134
	52.5	2.88744	52.6	4.7257	52.7	10.3528	52.7	21.9078	52.8	43.8971	55.3	68.6365
	52.6	2.89274	52.7	4.7305	52.8	10.3702	52.8	21.9431	52.9	43.9456	55.4	68.6571
	52.7	2.89804	52.8	4.7401	52.9	10.3862	52.9	21.978	53	43.9948	55.5	68.6812
	52.8	2.90334	52.9	4.7473	53	10.4008	53	22.013	53.1	44.0483	55.6	68.7005
	52.9	2.90863	53	4.7575	53.1	10.42	53.1	22.0499	53.2	44.0993	55.7	68.7212
	53	2.91393	53.1	4.7686	53.2	10.4377	53.2	22.0879	53.3	44.1427	55.8	68.7436
	53.1	2.91922	53.2	4.7774	53.3	10.4508	53.3	22.1154	53.4	44.1926	55.9	68.7662
	53.2	2.92452	53.3	4.782	53.4	10.4701	53.4	22.1527	53.5	44.2427	56	68.7846
	53.3	2.92981	53.4	4.7934	53.5	10.4875	53.5	22.1912	53.6	44.2869	56.1	68.8047
	53.4	2.9351	53.5	4.8029	53.6	10.5023	53.6	22.2246	53.7	44.3326	56.2	68.8256
	53.5	2.94039	53.6	4.8107	53.7	10.5193	53.7	22.2597	53.8	44.3826	56.3	68.8421
	53.6	2.94568	53.7	4.816	53.8	10.5386	53.8	22.2925	53.9	44.4311	56.4	68.8578
	53.7	2.95097	53.8	4.8254	53.9	10.5579	53.9	22.3231	54	44.4752	56.5	68.879
	53.8	2.95626	53.9	4.8388	54	10.5796	54	22.3571	54.1	44.519	56.6	68.8938
	53.9	2.96155	54	4.8492	54.1	10.5937	54.1	22.3872	54.2	44.5623	56.7	68.9123
	54	2.96684	54.1	4.8568	54.2	10.6076	54.2	22.4166	54.3	44.6071	56.8	68.9319
	54.1	2.97213	54.2	4.862	54.3	10.6223	54.3	22.4484	54.4	44.6516	56.9	68.9457
	54.2	2.97741	54.3	4.8679	54.4	10.6346	54.4	22.4808	54.5	44.6934	57	68.9615
	54.3	2.9827	54.4	4.8756	54.5	10.649	54.5	22.5108	54.6	44.731	57.1	69.0055
	54.4	2.98798	54.5	4.8821	54.6	10.6605	54.6	22.5392	54.7	44.7725	57.2	69.0252
	54.5	2.99326	54.6	4.8872	54.7	10.6726	54.7	22.5729	54.8	44.8114	57.3	69.0392
	54.6	2.99855	54.7	4.8916	54.8	10.6908	54.8	22.6027	54.9	44.8497	57.4	69.0596
	54.7	3.00383	54.8	4.8996	54.9	10.7055	54.9	22.6387	55	44.8936	57.5	69.0761
	54.8	3.00911	54.9	4.905	55	10.7228	55	22.6744	55.1	44.9426	57.6	69.0989
	54.9	3.01439	55	4.9125	55.1	10.7352	55.1	22.7064	55.2	44.9896	57.7	69.1189
	55	3.01967	55.1	4.9192	55.2	10.748	55.2	22.7396	55.3	45.0331	57.8	69.141
	55.1	3.02495	55.2	4.9237	55.3	10.7653	55.3	22.7694	55.4	45.082	57.9	69.1641
	55.2	3.03023	55.3	4.9325	55.4	10.7833	55.4	22.8039	55.5	45.1279	58	69.1839
	55.3	3.0355	55.4	4.942	55.5	10.8011	55.5	22.8398	55.6	45.1709	58.1	69.202
	55.4	3.04078	55.5	4.9561	55.6	10.8197	55.6	22.8755	55.7	45.2136	58.2	69.227
	55.5	3.04605	55.6	4.9694	55.7	10.8329	55.7	22.9085	55.8	45.2601	58.3	69.24
	55.6	3.05133	55.7	4.9758	55.8	10.8504	55.8	22.9414	55.9	45.3058	58.4	69.2555
	55.7	3.0566	55.8	4.9843	55.9	10.8691	55.9	22.9747	56	45.3468	58.5	69.262
	55.8	3.06187	55.9	4.9909	56	10.8879	56	23.0076	56.1	45.3891	58.6	69.2747
	55.9	3.06715	56	4.9993	56.1	10.8991	56.1	23.0412	56.2	45.4287	58.7	69.3007
	56	3.07242	56.1	5.0078	56.2	10.9151	56.2	23.0748	56.3	45.4654	58.8	69.3214
	56.1	3.07769	56.2	5.0169	56.3	10.9293	56.3	23.1023	56.4	45.5068	58.9	69.3527
	56.2	3.08296	56.3	5.0255	56.4	10.9467	56.4	23.131	56.5	45.5497	59	69.3656
	56.3	3.08823	56.4	5.0336	56.5	10.9688	56.5	23.1644	56.6	45.587	59.1	69.399
	56.4	3.0935	56.5	5.0422	56.6	10.9785	56.6	23.1897	56.7	45.6274	59.2	69.4131
	56.5	3.09876	56.6	5.044	56.7	10.9916	56.7	23.2224	56.8	45.6729	59.3	70.431
	56.6	3.10403	56.7	5.0525	56.8	11.0068	56.8	23.2565	56.9	45.7128	61.9	69.4047
	56.7	3.1093	56.8	5.0591	56.9	11.0213	56.9	23.2859	57	45.7565	62.1	68.1686
	56.8	3.11456	56.9	5.0659	57	11.0381	57	23.3146	57.1	45.8126	62.2	68.1833
	56.9	3.11982	57	5.0747	57.1	11.0659	57.1	23.3598	57.2	45.8561	62.3	68.2049
	57	3.12509	57.1	5.0978	57.2	11.0822	57.2	23.3955	57.3	45.8944	62.4	68.2088
	57.1	3.13035	57.2	5.1081	57.3	11.0978	57.3	23.4296	57.4	45.9355	62.5	68.1682
	57.2	3.13561	57.3	5.1179	57.4	11.1124	57.4	23.4564	57.5	45.9728	62.6	68.1451
	57.3	3.14087	57.4	5.1282	57.5	11.1261	57.5	23.4877	57.6	46.0171	62.7	68.1043
	57.4	3.14613	57.5	5.1371	57.6	11.1482	57.6	23.5204	57.7	46.0625	62.8	68.0046
	57.5	3.15139	57.6	5.1432	57.7	11.1704	57.7	23.5571	57.8	46.1089	62.9	67.9487
	57.6	3.15665	57.7	5.1533	57.8	11.1889	57.8	23.589	57.9	46.1496	63	67.9221
	57.7	3.16191	57.8	5.1612	57.9	11.2121	57.9	23.6174	58	46.186	63.1	67.9076
	57.8	3.16717	57.9	5.1747	58	11.2268	58	23.6499	58.1	46.2249	63.2	67.821
	57.9	3.17242	58	5.1866	58.1	11.2393	58.1	23.6709	58.2	46.2653	63.3	67.7569
	58	3.17768	58.1	5.1896	58.2	11.2573	58.2	23.6992	58.3	46.3006	63.4	67.7026
	58.1	3.18293	58.2	5.2005	58.3	11.2627	58.3	23.7249	58.4	46.3418	63.5	67.6591
	58.2	3.18819	58.3	5.1976	58.4	11.2749	58.4	23.7529	58.5	46.3861	63.6	67.6158
	58.3	3.19344	58.4	5.2018	58.5	11.2882	58.5	23.7881	58.6	46.4243	63.7	67.5793
	58.4	3.19869	58.5	5.2132	58.6	11.3039	58.6	23.8331	58.7	46.4679	63.8	67.5339
	58.5	3.20394	58.6	5.2182	58.7	11.3297	58.7	23.8653	58.8	46.5092	63.9	67.4877
	58.6	3.20919	58.7	5.224	58.8	11.3585	58.8	23.904	58.9	46.5495	64	67.4203
	58.7	3.21444	58.8	5.2334	58.9	11.3707	58.9	23.9483	59	46.5768	64.1	67.3693
	58.8	3.21969	58.9	5.2466	59	11.3884	59	23.9848	59.1	46.5768	64.2	67.3324
	58.9	3.22494	59	5.249	59.1	11.409	59.1	23.9848	59.2	46.5768	64.3	67.2772
	59	3.23019	59.1	5.2752	59.2	11.4101	59.2	23.9848	62.1	46.095	64.4	67.2153
	59.1	3.23543	59.2	5.2807	59.4	12.8643	59.3	25.2328	62.2	46.235	64.5	67.1619
	59.2	3.24068	59.4	6.48016	62	10.7275	61.8	25.4202	62.3	46.2669	64.6	67.1059
	61.8	3.27483	59.5	6.49056	62.1	10.9114	62	23.4481	62.4	46.2829	64.7	67.0534
	61.9	3.27437	59.6	6.50096	62.2	10.9973	62.1	23.5855	62.5	46.3858	64.8	66.9999
	62	3.27391	59.7	6.51136	62.3	11.1337	62.2	23.7094	62.6	46.3421	64.9	66.9544
	62.1	3.27345	59.8	6.52175	62.4	11.1624	62.3	23.7094	62.7	46.373	65	66.9106
	62.2	3.273	59.9	6.53214	62.5	11.1624	62.4	23.7094	62.8	46.3688	65.1	66.8634
	62.3	3.27254	60	6.53214	62.6	11.2177	62.5	23.7094	62.9	46.4637	65.2	66.8114
	62.4	3.27208	60.1	6.53119	62.7	11.2208	62.6	23.9337	63	46.4139	65.3	66.7701
	62.5	3.27163	60.2	6.53024	62.8	11.2224	62.7	23.8786	63.1	46.3913	65.4	66.7264
	62.6	3.27117	60.3	6.52929	62.9	11.1436	62.8	23.8797	63.2	46.3507	65.5	66.6809
	62.7	3.27071	60.4	6.52834	63	11.1762	62.9	23.9265	63.3	46.3338	65.6	66.6322
	62.8	3.27025	60.5	6.52738	63.1	11.2018	63	23.9274	63.4	46.312	65.7	66.5862
	62.9	3.2698	60.6	6.52643	63.2	11.2184	63.1	23.8992	63.5	46.292	65.8	66.5372
	63	3.26934	60.7	6.52548	63.3	11.1937	63.2	23.9177	63.6	46.2843	65.9	66.4963
	63.1	3.26888	60.8	6.52453	63.4	11.1956	63.3	23.9203	63.7	46.2602	66	66.4503
	63.2	3.26843	60.9	6.52358	63.5	11.2179	63.4	23.922	63.8	46.2556	66.1	66.4065
	63.3	3.26797	61	6.52263	63.6	11.2325	63.5	23.9341	63.9	46.2333	66.2	66.3697
	63.4	3.26751	61.1	6.52168	63.7	11.2673	63.6	23.9436	64	46.205	66.3	66.3321
	63.5	3.26706	61.2	6.52073	63.8	11.2829	63.7	23.9376	64.1	46.212	66.4	66.2911
	63.6	3.2666	61.3	6.51978	63.9	11.2687	63.8	23.9356	64.2	46.2023	66.5	66.247
	63.7	3.26615	61.4	6.51883	64	11.2569	63.9	23.9395	64.3	46.1857	66.6	66.2027
	63.8	3.26569	61.5	6.51788	64.1	11.2571	64	23.9241	64.4	46.168	66.7	66.1545
	63.9	3.26523	61.6	6.51693	64.2	11.264	64.1	23.9381	64.5	46.1528	66.8	66.1096
	64	3.26478	61.7	6.51598	64.3	11.2561	64.2	23.9395	64.6	46.1299	66.9	66.0605
	64.1	3.26432	61.9	4.53371	64.4	11.2502	64.3	23.9435	64.7	46.114	67	66.0125
	64.2	3.26386	62	4.6488	64.5	11.251	64.4	23.9404	64.8	46.0917	67.1	65.9641
	64.3	3.26341	62.1	4.7764	64.6	11.2492	64.5	23.9304	64.9	46.0769	67.2	65.9202
	64.4	3.26295	62.2	4.9161	64.7	11.2492	64.6	23.9229	65	46.0574	67.3	65.8719
	64.5	3.2625	62.3	4.929	64.8	11.2441	64.7	23.9143	65.1	46.0417	67.4	65.8213
	64.6	3.26204	62.4	4.929	64.9	11.2426	64.8	23.9023	65.2	46.0206	67.5	65.7698
	64.7	3.26159	62.5	5.0279	65	11.2395	64.9	23.9051	65.3	46.0046	67.6	65.7209
	64.8	3.26113	62.6	4.9623	65.1	11.2321	65	23.8969	65.4	45.9904	67.7	65.676
	64.9	3.26067	62.7	5.0631	65.2	11.2266	65.1	23.8841	65.5	45.9772	67.8	65.6276
	65	3.26022	62.8	5.079	65.3	11.2279	65.2	23.8726	65.6	45.9602	67.9	65.5848
	65.1	3.25976	62.9	5.0775	65.4	11.2327	65.3	23.872	65.7	45.9343	68	65.5342
	65.2	3.25931	63	5.0519	65.5	11.2345	65.4	23.8732	65.8	45.9176	68.1	65.4835
	65.3	3.25885	63.1	5.0617	65.6	11.2326	65.5	23.8692	65.9	45.9028	68.2	65.4388
	65.4	3.2584	63.2	5.0872	65.7	11.2282	65.6	23.8604	66	45.8862	68.3	65.3909
	65.5	3.25794	63.3	5.0824	65.8	11.2236	65.7	23.8547	66.1	45.869	68.4	65.343
	65.6	3.25749	63.4	5.072	65.9	11.2234	65.8	23.8504	66.2	45.8557	68.5	65.2997
	65.7	3.25703	63.5	5.0999	66	11.2244	65.9	23.8507	66.3	45.8363	68.6	65.2553
	65.8	3.25658	63.6	5.0804	66.1	11.2258	66	23.8485	66.4	45.8209	68.7	65.2131
	65.9	3.25612	63.7	5.0796	66.2	11.2282	66.1	23.85	66.5	45.7975	68.8	65.1638
	66	3.25567	63.8	5.0835	66.3	11.2362	66.2	23.8503	66.6	45.786	68.9	65.1192
	66.1	3.25521	63.9	5.0739	66.4	11.2369	66.3	23.8521	66.7	45.7692	69	65.0765
	66.2	3.25476	64	5.0754	66.5	11.2329	66.4	23.8489	66.8	45.7544	69.1	65.0293
	66.3	3.2543	64.1	5.0857	66.6	11.2333	66.5	23.8445	66.9	45.7353	69.2	64.988
	66.4	3.25385	64.2	5.093	66.7	11.2324	66.6	23.8459	67	45.7143	69.3	64.939
	66.5	3.2534	64.3	5.0878	66.8	11.234	66.7	23.843	67.1	45.698	69.4	64.8948
	66.6	3.25294	64.4	5.0834	66.9	11.2316	66.8	23.8385	67.2	45.6834	69.5	64.8513
	66.7	3.25249	64.5	5.0915	67	11.2275	66.9	23.8299	67.3	45.6701	69.6	64.8084
	66.8	3.25203	64.6	5.0839	67.1	11.2249	67	23.8222	67.4	45.6566	69.7	64.7663
	66.9	3.25158	64.7	5.0834	67.2	11.222	67.1	23.8148	67.5	45.6377	69.8	64.7245
	67	3.25112	64.8	5.0795	67.3	11.2206	67.2	23.8091	67.6	45.6221	69.9	64.6795
	67.1	3.25067	64.9	5.0792	67.4	11.2172	67.3	23.8056	67.7	45.6094	70	64.6392
	67.2	3.25022	65	5.0802	67.5	11.2139	67.4	23.8024	67.8	45.5927	70.1	64.5994
	67.3	3.24976	65.1	5.0803	67.6	11.2102	67.5	23.7976	67.9	45.5778	70.2	64.5584
	67.4	3.24931	65.2	5.0824	67.7	11.2097	67.6	23.7914	68	45.5557	70.3	64.5139
	67.5	3.24885	65.3	5.0806	67.8	11.2043	67.7	23.7866	68.1	45.5342	70.4	64.4698
	67.6	3.2484	65.4	5.0826	67.9	11.2061	67.8	23.7847	68.2	45.5174	70.5	64.4244
	67.7	3.24795	65.5	5.0808	68	11.2006	67.9	23.7857	68.3	45.5024	70.6	64.389
	67.8	3.24749	65.6	5.0862	68.1	11.194	68	23.7767	68.4	45.4843	70.7	64.3514
	67.9	3.24704	65.7	5.0829	68.2	11.1978	68.1	23.7673	68.5	45.4698	70.8	64.3138
	68	3.24659	65.8	5.0865	68.3	11.1988	68.2	23.7633	68.6	45.4504	70.9	64.2712
	68.1	3.24613	65.9	5.0919	68.4	11.195	68.3	23.7633	68.7	45.4323	71	64.2254
	68.2	3.24568	66	5.0971	68.5	11.1932	68.4	23.7595	68.8	45.4089	71.1	64.1843
	68.3	3.24523	66.1	5.0994	68.6	11.1914	68.5	23.7555	68.9	45.3915	71.2	64.1461
	68.4	3.24477	66.2	5.1113	68.7	11.1897	68.6	23.7478	69	45.3752	71.3	64.1019
	68.5	3.24432	66.3	5.1113	68.8	11.1875	68.7	23.7422	69.1	45.357	71.4	64.0613
	68.6	3.24387	66.4	5.1127	68.9	11.1889	68.8	23.7361	69.2	45.3453	71.5	64.0225
	68.7	3.24341	66.5	5.1102	69	11.1893	68.9	23.7318	69.3	45.3253	71.6	63.9806
	68.8	3.24296	66.6	5.1102	69.1	11.1837	69	23.7292	69.4	45.3111	71.7	63.9387
	68.9	3.24251	66.7	5.1106	69.2	11.1846	69.1	23.723	69.5	45.2996	71.8	63.896
	69	3.24206	66.8	5.1104	69.3	11.1782	69.2	23.7223	69.6	45.2877	71.9	63.8539
	69.1	3.2416	66.9	5.1068	69.4	11.1763	69.3	23.7157	69.7	45.2733	72	63.8152
	69.2	3.24115	67	5.105	69.5	11.176	69.4	23.7104	69.8	45.2589	72.1	63.776
	69.3	3.2407	67.1	5.1015	69.6	11.1776	69.5	23.7058	69.9	45.2429	72.2	63.7299
	69.4	3.24025	67.2	5.1005	69.7	11.1762	69.6	23.7018	70	45.2315	72.3	63.6889
	69.5	3.23979	67.3	5.1036	69.8	11.1751	69.7	23.6983	70.1	45.2144	72.4	63.6489
	69.6	3.23934	67.4	5.1035	69.9	11.1739	69.8	23.6952	70.2	45.1989	72.5	63.6103
	69.7	3.23889	67.5	5.1031	70	11.1778	69.9	23.6915	70.3	45.1822	72.6	63.5721
	69.8	3.23844	67.6	5.104	70.1	11.1792	70	23.6943	70.4	45.1686	72.7	63.5303
	69.9	3.23798	67.7	5.106	70.2	11.179	70.1	23.6936	70.5	45.1522	72.8	63.4907
	70	3.23753	67.8	5.1064	70.3	11.176	70.2	23.6914	70.6	45.1381	72.9	63.4458
	70.1	3.23708	67.9	5.1128	70.4	11.1758	70.3	23.6874	70.7	45.1261	73	63.4036
	70.2	3.23663	68	5.1069	70.5	11.1752	70.4	23.6858	70.8	45.1123	73.1	63.365
	70.3	3.23618	68.1	5.1008	70.6	11.1743	70.5	23.6808	70.9	45.0987	73.2	63.3262
	70.4	3.23572	68.2	5.1045	70.7	11.1729	70.6	23.6775	71	45.0839	73.3	63.284
	70.5	3.23527	68.3	5.1055	70.8	11.1712	70.7	23.6772	71.1	45.0655	73.4	63.2461
	70.6	3.23482	68.4	5.1079	70.9	11.1695	70.8	23.6738	71.2	45.0509	73.5	63.2092
	70.7	3.23437	68.5	5.1092	71	11.1651	70.9	23.6718	71.3	45.0346	73.6	63.1709
	70.8	3.23392	68.6	5.1066	71.1	11.1609	71	23.671	71.4	45.018	73.7	63.1307
	70.9	3.23346	68.7	5.1062	71.2	11.1611	71.1	23.6656	71.5	45.0006	73.8	63.0901
	71	3.23301	68.8	5.099	71.3	11.1604	71.2	23.6635	71.6	44.9865	73.9	63.0528
	71.1	3.23256	68.9	5.0981	71.4	11.1632	71.3	23.6599	71.7	44.9726	74	63.0122
	71.2	3.23211	69	5.0986	71.5	11.1636	71.4	23.6547	71.8	44.9586	74.1	62.9711
	71.3	3.23166	69.1	5.0951	71.6	11.1623	71.5	23.6492	71.9	44.9424	74.2	62.9354
	71.4	3.23121	69.2	5.0961	71.7	11.1633	71.6	23.639	72	44.9284	74.3	62.8954
	71.5	3.23076	69.3	5.0945	71.8	11.1629	71.7	23.6344	72.1	44.916	74.4	62.8632
	71.6	3.23031	69.4	5.0958	71.9	11.1618	71.8	23.6317	72.2	44.9021	74.5	62.8289
	71.7	3.22985	69.5	5.0985	72	11.1627	71.9	23.6264	72.3	44.8871	74.6	62.7931
	71.8	3.2294	69.6	5.0984	72.1	11.1649	72	23.6181	72.4	44.8721	74.7	62.755
	71.9	3.22895	69.7	5.0984	72.2	11.1629	72.1	23.6114	72.5	44.8545	74.8	62.718
	72	3.2285	69.8	5.1005	72.3	11.1617	72.2	23.607	72.6	44.8393	74.9	62.6822
	72.1	3.22805	69.9	5.1014	72.4	11.161	72.3	23.5981	72.7	44.8179	75	62.6457
	72.2	3.2276	70	5.1013	72.5	11.1598	72.4	23.5957	72.8	44.802	75.1	62.6069
	72.3	3.22715	70.1	5.1024	72.6	11.1627	72.5	23.589	72.9	44.7824	75.2	62.5738
	72.4	3.2267	70.2	5.1021	72.7	11.1591	72.6	23.585	73	44.7658	75.3	62.5371
	72.5	3.22625	70.3	5.0976	72.8	11.1569	72.7	23.5754	73.1	44.7565	75.4	62.4997
	72.6	3.2258	70.4	5.099	72.9	11.1528	72.8	23.5718	73.2	44.7435	75.5	62.4632
	72.7	3.22535	70.5	5.0974	73	11.1542	72.9	23.5657	73.3	44.728	75.6	62.4288
	72.8	3.2249	70.6	5.1016	73.1	11.156	73	23.5629	73.4	44.7097	75.7	62.3952
	72.9	3.22445	70.7	5.1022	73.2	11.1531	73.1	23.5604	73.5	44.6888	75.8	62.3603
	73	3.224	70.8	5.1078	73.3	11.1545	73.2	23.559	73.6	44.6768	75.9	62.3249
	73.1	3.22355	70.9	5.1071	73.4	11.1539	73.3	23.5554	73.7	44.6612	76	62.29
	73.2	3.2231	71	5.104	73.5	11.1509	73.4	23.5521	73.8	44.6413	76.1	62.249
	73.3	3.22265	71.1	5.0982	73.6	11.1479	73.5	23.5487	73.9	44.6287	76.2	62.214
	73.4	3.2222	71.2	5.1009	73.7	11.1464	73.6	23.5458	74	44.6109	76.3	62.1815
	73.5	3.22175	71.3	5.0958	73.8	11.1453	73.7	23.5406	74.1	44.5929	76.4	62.1442
	73.6	3.2213	71.4	5.0958	73.9	11.144	73.8	23.5357	74.2	44.5794	76.5	62.1089
	73.7	3.22085	71.5	5.0927	74	11.1422	73.9	23.5309	74.3	44.5672	76.6	62.0726
	73.8	3.2204	71.6	5.0869	74.1	11.1437	74	23.5219	74.4	44.5579	76.7	62.029
	73.9	3.21995	71.7	5.0852	74.2	11.1438	74.1	23.5169	74.5	44.5439	76.8	61.991
	74	3.2195	71.8	5.0831	74.3	11.139	74.2	23.5126	74.6	44.5241	76.9	61.9528
	74.1	3.21905	71.9	5.0825	74.4	11.1456	74.3	23.5083	74.7	44.5076	77	61.9199
	74.2	3.2186	72	5.0805	74.5	11.1486	74.4	23.5105	74.8	44.4929	77.1	61.8836
	74.3	3.21815	72.1	5.0826	74.6	11.1436	74.5	23.5079	74.9	44.4802	77.2	61.8503
	74.4	3.2177	72.2	5.0798	74.7	11.1436	74.6	23.4973	75	44.4639	77.3	61.8131
	74.5	3.21725	72.3	5.0787	74.8	11.1448	74.7	23.4926	75.1	44.449	77.4	61.7795
	74.6	3.2168	72.4	5.0816	74.9	11.1421	74.8	23.4923	75.2	44.4375	77.5	61.7414
	74.7	3.21635	72.5	5.0798	75	11.1382	74.9	23.4896	75.3	44.4201	77.6	61.7044
	74.8	3.21591	72.6	5.0792	75.1	11.1364	75	23.4845	75.4	44.4044	77.7	61.6705
	74.9	3.21546	72.7	5.0781	75.2	11.1401	75.1	23.4782	75.5	44.3892	77.8	61.6313
	75	3.21501	72.8	5.076	75.3	11.1378	75.2	23.4789	75.6	44.3722	77.9	61.595
	75.1	3.21456	72.9	5.0753	75.4	11.1382	75.3	23.475	75.7	44.3576	78	61.5597
	75.2	3.21411	73	5.0761	75.5	11.1396	75.4	23.4669	75.8	44.3448	78.1	61.5214
	75.3	3.21366	73.1	5.0785	75.6	11.1415	75.5	23.4683	75.9	44.3282	78.2	61.486
	75.4	3.21321	73.2	5.0807	75.7	11.1408	75.6	23.465	76	44.3136	78.3	61.459
	75.5	3.21276	73.3	5.0815	75.8	11.1417	75.7	23.4617	76.1	44.295	78.4	61.4313
	75.6	3.21232	73.4	5.0818	75.9	11.1429	75.8	23.4555	76.2	44.2812	78.5	61.403
	75.7	3.21187	73.5	5.0808	76	11.1439	75.9	23.452	76.3	44.2655	78.6	61.3682
	75.8	3.21142	73.6	5.0774	76.1	11.1415	76	23.4488	76.4	44.2518	78.7	61.3325
	75.9	3.21097	73.7	5.0749	76.2	11.1395	76.1	23.4431	76.5	44.2333	78.8	61.3006
	76	3.21052	73.8	5.0745	76.3	11.1366	76.2	23.437	76.6	44.2134	78.9	61.2715
	76.1	3.21007	73.9	5.0735	76.4	11.1356	76.3	23.4308	76.7	44.1965	79	61.2376
	76.2	3.20963	74	5.0685	76.5	11.1318	76.4	23.4255	76.8	44.1823	79.1	61.2094
	76.3	3.20918	74.1	5.0676	76.6	11.129	76.5	23.4195	76.9	44.1701	79.2	61.1726
	76.4	3.20873	74.2	5.0703	76.7	11.1259	76.6	23.4119	77	44.1549	79.3	61.1363
	76.5	3.20828	74.3	5.0652	76.8	11.122	76.7	23.4039	77.1	44.1419	79.4	61.1073
	76.6	3.20783	74.4	5.07	76.9	11.1196	76.8	23.3977	77.2	44.1319	79.5	61.0752
	76.7	3.20739	74.5	5.0682	77	11.1178	76.9	23.3955	77.3	44.1179	79.6	61.0384
	76.8	3.20694	74.6	5.0644	77.1	11.1202	77	23.3917	77.4	44.1081	79.7	61.0004
	76.9	3.20649	74.7	5.0664	77.2	11.1243	77.1	23.3858	77.5	44.0932	79.8	60.9671
	77	3.20604	74.8	5.0664	77.3	11.122	77.2	23.3827	77.6	44.0788	79.9	60.9348
	77.1	3.2056	74.9	5.0693	77.4	11.1196	77.3	23.3789	77.7	44.0657	80	60.899
	77.2	3.20515	75	5.0673	77.5	11.1156	77.4	23.3767	77.8	44.0462	80.1	60.8705
	77.3	3.2047	75.1	5.0674	77.6	11.1106	77.5	23.3733	77.9	44.0302	80.2	60.8435
	77.4	3.20425	75.2	5.0719	77.7	11.1114	77.6	23.3705	78	44.0167	80.3	60.8092
	77.5	3.20381	75.3	5.0686	77.8	11.1076	77.7	23.3732	78.1	43.9997	80.4	60.779
	77.6	3.20336	75.4	5.0637	77.9	11.1062	77.8	23.3669	78.2	43.9843	80.5	60.7421
	77.7	3.20291	75.5	5.0628	78	11.1045	77.9	23.3605	78.3	43.9771	80.6	60.7041
	77.8	3.20247	75.6	5.0604	78.1	11.0996	78	23.3597	78.4	43.9665	80.7	60.672
	77.9	3.20202	75.7	5.0603	78.2	11.0962	78.1	23.3548	78.5	43.9532	80.8	60.6391
	78	3.20157	75.8	5.0638	78.3	11.099	78.2	23.3532	78.6	43.9429	80.9	60.6058
	78.1	3.20112	75.9	5.0623	78.4	11.1004	78.3	23.3534	78.7	43.928	81	60.572
	78.2	3.20068	76	5.0618	78.5	11.0983	78.4	23.3535	78.8	43.9188	81.1	60.5382
	78.3	3.20023	76.1	5.059	78.6	11.0945	78.5	23.3483	78.9	43.9063	81.2	60.5049
	78.4	3.19978	76.2	5.0546	78.7	11.0914	78.6	23.344	79	43.8899	81.3	60.4705
	78.5	3.19934	76.3	5.0484	78.8	11.0907	78.7	23.3392	79.1	43.8778	81.4	60.4371
	78.6	3.19889	76.4	5.0476	78.9	11.0935	78.8	23.3391	79.2	43.863	81.5	60.4018
	78.7	3.19844	76.5	5.0454	79	11.0881	78.9	23.3378	79.3	43.8502	81.6	60.3686
	78.8	3.198	76.6	5.0472	79.1	11.0881	79	23.3336	79.4	43.835	81.7	60.3376
	78.9	3.19755	76.7	5.042	79.2	11.0845	79.1	23.3354	79.5	43.8215	81.8	60.304
	79	3.19711	76.8	5.0375	79.3	11.0858	79.2	23.3322	79.6	43.8087	81.9	60.2684
	79.1	3.19666	76.9	5.0305	79.4	11.0856	79.3	23.3309	79.7	43.7901	82	60.2344
	79.2	3.19621	77	5.0317	79.5	11.0868	79.4	23.3259	79.8	43.7782	82.1	60.2022
	79.3	3.19577	77.1	5.032	79.6	11.0875	79.5	23.323	79.9	43.7641	82.2	60.1738
	79.4	3.19532	77.2	5.0349	79.7	11.0857	79.6	23.3166	80	43.7478	82.3	60.1432
	79.5	3.19488	77.3	5.0293	79.8	11.0879	79.7	23.3105	80.1	43.7349	82.4	60.1108
	79.6	3.19443	77.4	5.0302	79.9	11.0844	79.8	23.3123	80.2	43.7263	82.5	60.0784
	79.7	3.19398	77.5	5.0283	80	11.0819	79.9	23.3072	80.3	43.7116	82.6	60.0482
	79.8	3.19354	77.6	5.028	80.1	11.0775	80	23.3018	80.4	43.6983	82.7	60.0226
	79.9	3.19309	77.7	5.0328	80.2	11.0771	80.1	23.2968	80.5	43.6838	82.8	59.9945
	80	3.19265	77.8	5.03	80.3	11.079	80.2	23.2992	80.6	43.6725	82.9	59.963
	80.1	3.1922	77.9	5.0282	80.4	11.0781	80.3	23.2952	80.7	43.6613	83	59.9273
	80.2	3.19176	78	5.0291	80.5	11.07	80.4	23.2921	80.8	43.6508	83.1	59.8946
	80.3	3.19131	78.1	5.0285	80.6	11.0672	80.5	23.2838	80.9	43.6336	83.2	59.8674
	80.4	3.19086	78.2	5.0287	80.7	11.0693	80.6	23.2789	81	43.6215	83.3	59.8359
	80.5	3.19042	78.3	5.0337	80.8	11.0636	80.7	23.2754	81.1	43.6083	83.4	59.8054
	80.6	3.18997	78.4	5.0336	80.9	11.0596	80.8	23.271	81.2	43.593	83.5	59.774
	80.7	3.18953	78.5	5.0317	81	11.0582	80.9	23.2651	81.3	43.5772	83.6	59.7449
	80.8	3.18908	78.6	5.0289	81.1	11.0592	81	23.2623	81.4	43.5639	83.7	59.7136
	80.9	3.18864	78.7	5.0264	81.2	11.0546	81.1	23.2578	81.5	43.5487	83.8	59.6888
	81	3.18819	78.8	5.0268	81.3	11.051	81.2	23.2529	81.6	43.5344	83.9	59.6615
	81.1	3.18775	78.9	5.0316	81.4	11.0512	81.3	23.2428	81.7	43.5219	84	59.6289
	81.2	3.1873	79	5.0284	81.5	11.0484	81.4	23.2391	81.8	43.5056	84.1	59.5999
	81.3	3.18686	79.1	5.033	81.6	11.0454	81.5	23.2379	81.9	43.4865	84.2	59.5709
	81.4	3.18641	79.2	5.0306	81.7	11.0439	81.6	23.2326	82	43.4732	84.3	59.5407
	81.5	3.18597	79.3	5.033	81.8	11.0434	81.7	23.2313	82.1	43.4598	84.4	59.5073
	81.6	3.18553	79.4	5.0343	81.9	11.0417	81.8	23.225	82.2	43.4461	84.5	59.4746
	81.7	3.18508	79.5	5.0317	82	11.0403	81.9	23.2214	82.3	43.4329	84.6	59.4447
	81.8	3.18464	79.6	5.0298	82.1	11.0381	82	23.2226	82.4	43.4188	84.7	59.4183
	81.9	3.18419	79.7	5.0305	82.2	11.0381	82.1	23.2228	82.5	43.4072	84.8	59.3867
	82	3.18375	79.8	5.0304	82.3	11.0368	82.2	23.2211	82.6	43.3963	84.9	59.3539
	82.1	3.1833	79.9	5.0257	82.4	11.0358	82.3	23.2216	82.7	43.3863	85	59.3202
	82.2	3.18286	80	5.0244	82.5	11.0353	82.4	23.2176	82.8	43.3705	85.1	59.2917
	82.3	3.18241	80.1	5.0246	82.6	11.0344	82.5	23.2164	82.9	43.3578	85.2	59.2628
	82.4	3.18197	80.2	5.0278	82.7	11.037	82.6	23.2142	83	43.3391	85.3	59.2341
	82.5	3.18153	80.3	5.0281	82.8	11.0326	82.7	23.2132	83.1	43.3255	85.4	59.2064
	82.6	3.18108	80.4	5.0314	82.9	11.0327	82.8	23.2135	83.2	43.313	85.5	59.1744
	82.7	3.18064	80.5	5.0282	83	11.0312	82.9	23.211	83.3	43.2972	85.6	59.144
	82.8	3.1802	80.6	5.0304	83.1	11.0307	83	23.2039	83.4	43.285	85.7	59.117
	82.9	3.17975	80.7	5.0335	83.2	11.0296	83.1	23.1996	83.5	43.2669	85.8	59.0909
	83	3.17931	80.8	5.032	83.3	11.0206	83.2	23.1988	83.6	43.2575	85.9	59.0641
	83.1	3.17886	80.9	5.0301	83.4	11.0191	83.3	23.1933	83.7	43.2445	86	59.0333
	83.2	3.17842	81	5.0287	83.5	11.0224	83.4	23.1897	83.8	43.2366	86.1	59.0041
	83.3	3.17798	81.1	5.0272	83.6	11.0259	83.5	23.1855	83.9	43.2255	86.2	58.9739
	83.4	3.17753	81.2	5.026	83.7	11.0255	83.6	23.1821	84	43.2114	86.3	58.9413
	83.5	3.17709	81.3	5.0196	83.8	11.0242	83.7	23.1773	84.1	43.1988	86.4	58.9127
	83.6	3.17665	81.4	5.0244	83.9	11.0225	83.8	23.1755	84.2	43.1873	86.5	58.8828
	83.7	3.1762	81.5	5.0255	84	11.0175	83.9	23.1718	84.3	43.1733	86.6	58.8562
	83.8	3.17576	81.6	5.0199	84.1	11.0171	84	23.1653	84.4	43.1539	86.7	58.8339
	83.9	3.17532	81.7	5.0217	84.2	11.0192	84.1	23.1602	84.5	43.1404	86.8	58.8074
	84	3.17487	81.8	5.0205	84.3	11.02	84.2	23.1597	84.6	43.1284	86.9	58.7788
	84.1	3.17443	81.9	5.0165	84.4	11.015	84.3	23.1549	84.7	43.1121	87	58.7509
	84.2	3.17399	82	5.014	84.5	11.0121	84.4	23.1446	84.8	43.0967	87.1	58.7227
	84.3	3.17355	82.1	5.0132	84.6	11.0114	84.5	23.1389	84.9	43.0775	87.2	58.6903
	84.4	3.1731	82.2	5.0153	84.7	11.0137	84.6	23.1364	85	43.0619	87.3	58.6588
	84.5	3.17266	82.3	5.019	84.8	11.0058	84.7	23.1392	85.1	43.052	87.4	58.6338
	84.6	3.17222	82.4	5.0217	84.9	10.9988	84.8	23.1364	85.2	43.0442	87.5	58.6058
	84.7	3.17177	82.5	5.0237	85	10.9956	84.9	23.1287	85.3	43.0295	87.6	58.584
	84.8	3.17133	82.6	5.026	85.1	10.9992	85	23.1218	85.4	43.0185	87.7	58.5549
	84.9	3.17089	82.7	5.0261	85.2	10.9952	85.1	23.1235	85.5	43.0076	87.8	58.5249
	85	3.17045	82.8	5.0241	85.3	10.9925	85.2	23.1166	85.6	42.9931	87.9	58.4964
	85.1	3.17	82.9	5.0302	85.4	10.9923	85.3	23.1123	85.7	42.98	88	58.4703
	85.2	3.16956	83	5.0325	85.5	10.9881	85.4	23.1071	85.8	42.9679	88.1	58.4428
	85.3	3.16912	83.1	5.0335	85.6	10.9823	85.5	23.1061	85.9	42.9524	88.2	58.4148
	85.4	3.16868	83.2	5.0327	85.7	10.9788	85.6	23.1012	86	42.9413	88.3	58.3829
	85.5	3.16824	83.3	5.0273	85.8	10.9812	85.7	23.1014	86.1	42.929	88.4	58.3524
	85.6	3.16779	83.4	5.0274	85.9	10.9771	85.8	23.0986	86.2	42.9148	88.5	58.3286
	85.7	3.16735	83.5	5.028	86	10.9772	85.9	23.0938	86.3	42.899	88.6	58.3023
	85.8	3.16691	83.6	5.0321	86.1	10.9779	86	23.0907	86.4	42.8854	88.7	58.2736
	85.9	3.16647	83.7	5.0314	86.2	10.9803	86.1	23.0886	86.5	42.8763	88.8	58.2439
	86	3.16603	83.8	5.0317	86.3	10.9762	86.2	23.0889	86.6	42.8647	88.9	58.2154
	86.1	3.16559	83.9	5.0305	86.4	10.9721	86.3	23.0804	86.7	42.8557	89	58.1924
	86.2	3.16514	84	5.0251	86.5	10.9688	86.4	23.0763	86.8	42.8437	89.1	58.1653
	86.3	3.1647	84.1	5.0234	86.6	10.9694	86.5	23.0736	86.9	42.8259	89.2	58.1353
	86.4	3.16426	84.2	5.022	86.7	10.9686	86.6	23.0729	87	42.8129	89.3	58.1068
	86.5	3.16382	84.3	5.0174	86.8	10.9663	86.7	23.0735	87.1	42.8027	89.4	58.0768
	86.6	3.16338	84.4	5.0093	86.9	10.9631	86.8	23.0738	87.2	42.7897	89.5	58.0476
	86.7	3.16294	84.5	5.0081	87	10.9601	86.9	23.0666	87.3	42.7753	89.6	58.0226
	86.8	3.1625	84.6	5.0093	87.1	10.959	87	23.0595	87.4	42.7632	89.7	57.9992
	86.9	3.16205	84.7	5.0133	87.2	10.9563	87.1	23.0571	87.5	42.7516	89.8	57.9742
	87	3.16161	84.8	5.0116	87.3	10.9536	87.2	23.0561	87.6	42.7443	89.9	57.9485
	87.1	3.16117	84.9	5.007	87.4	10.9529	87.3	23.0525	87.7	42.7335	90	57.9163
	87.2	3.16073	85	5.0043	87.5	10.9511	87.4	23.0546	87.8	42.7182	90.1	57.8861
	87.3	3.16029	85.1	5.0045	87.6	10.9526	87.5	23.0526	87.9	42.7041	90.2	57.8594
	87.4	3.15985	85.2	5.0008	87.7	10.9521	87.6	23.0524	88	42.6933	90.3	57.8312
	87.5	3.15941	85.3	4.9985	87.8	10.9454	87.7	23.048	88.1	42.6802	90.4	57.797
	87.6	3.15897	85.4	4.9956	87.9	10.9381	87.8	23.0412	88.2	42.6679	90.5	57.769
	87.7	3.15853	85.5	4.9933	88	10.9318	87.9	23.0351	88.3	42.6564	90.6	57.7438
	87.8	3.15809	85.6	4.9953	88.1	10.9321	88	23.0309	88.4	42.6462	90.7	57.7169
	87.9	3.15765	85.7	4.9977	88.2	10.934	88.1	23.0229	88.5	42.6363	90.8	57.6909
	88	3.1572	85.8	4.9988	88.3	10.9294	88.2	23.017	88.6	42.6237	90.9	57.662
	88.1	3.15676	85.9	4.9978	88.4	10.9291	88.3	23.0124	88.7	42.6131	91	57.6352
	88.2	3.15632	86	4.9983	88.5	10.9285	88.4	23.006	88.8	42.6	91.1	57.6116
	88.3	3.15588	86.1	4.9946	88.6	10.9299	88.5	23.0046	88.9	42.5876	91.2	57.5855
	88.4	3.15544	86.2	4.9933	88.7	10.9316	88.6	22.9981	89	42.5773	91.3	57.5602
	88.5	3.155	86.3	4.9913	88.8	10.9278	88.7	22.9929	89.1	42.5661	91.4	57.5313
	88.6	3.15456	86.4	4.9882	88.9	10.9269	88.8	22.9923	89.2	42.5526	91.5	57.5102
	88.7	3.15412	86.5	4.9883	89	10.9254	88.9	22.9834	89.3	42.5399	91.6	57.4847
	88.8	3.15368	86.6	4.9922	89.1	10.9255	89	22.9803	89.4	42.5213	91.7	57.459
	88.9	3.15324	86.7	4.9952	89.2	10.9235	89.1	22.9766	89.5	42.5058	91.8	57.4309
	89	3.1528	86.8	4.9949	89.3	10.9201	89.2	22.9738	89.6	42.498	91.9	57.401
	89.1	3.15236	86.9	4.9896	89.4	10.9184	89.3	22.9704	89.7	42.4847	92	57.3733
	89.2	3.15192	87	4.9889	89.5	10.917	89.4	22.9609	89.8	42.4742	92.1	57.3491
	89.3	3.15148	87.1	4.9927	89.6	10.915	89.5	22.9556	89.9	42.4578	92.2	57.3271
	89.4	3.15104	87.2	4.9896	89.7	10.913	89.6	22.9515	90	42.4439	92.3	57.3008
	89.5	3.15061	87.3	4.984	89.8	10.9154	89.7	22.9497	90.1	42.4303	92.4	57.2765
	89.6	3.15017	87.4	4.9859	89.9	10.9172	89.8	22.9494	90.2	42.4159	92.5	57.2499
	89.7	3.14973	87.5	4.9841	90	10.9112	89.9	22.9499	90.3	42.4026	92.6	57.2225
	89.8	3.14929	87.6	4.9865	90.1	10.9081	90	22.9443	90.4	42.3886	92.7	57.2002
	89.9	3.14885	87.7	4.9903	90.2	10.9047	90.1	22.9383	90.5	42.3797	92.8	57.1698
	90	3.14841	87.8	4.9877	90.3	10.9019	90.2	22.9331	90.6	42.3696	92.9	57.1436
	90.1	3.14797	87.9	4.9851	90.4	10.8951	90.3	22.9333	90.7	42.3592	93	57.119
	90.2	3.14753	88	4.9836	90.5	10.8955	90.4	22.928	90.8	42.3504	93.1	57.0929
	90.3	3.14709	88.1	4.9867	90.6	10.8966	90.5	22.9308	90.9	42.3408	93.2	57.0684
	90.4	3.14665	88.2	4.9889	90.7	10.8961	90.6	22.9298	91	42.3277	93.3	57.044
	90.5	3.14621	88.3	4.9881	90.8	10.8963	90.7	22.9247	91.1	42.3192	93.4	57.0246
	90.6	3.14577	88.4	4.9852	90.9	10.8962	90.8	22.9182	91.2	42.3104	93.5	56.9954
	90.7	3.14534	88.5	4.9843	91	10.8969	90.9	22.9113	91.3	42.292	93.6	56.9721
	90.8	3.1449	88.6	4.9814	91.1	10.8954	91	22.9056	91.4	42.2752	93.7	56.9462
	90.9	3.14446	88.7	4.9803	91.2	10.8951	91.1	22.9045	91.5	42.2668	93.8	56.9247
	91	3.14402	88.8	4.9798	91.3	10.8934	91.2	22.898	91.6	42.2565	93.9	56.8983
	91.1	3.14358	88.9	4.9794	91.4	10.8884	91.3	22.8937	91.7	42.2458	94	56.8757
	91.2	3.14314	89	4.9794	91.5	10.8889	91.4	22.8888	91.8	42.2318	94.1	56.8512
	91.3	3.1427	89.1	4.9762	91.6	10.8899	91.5	22.8904	91.9	42.2156	94.2	56.8251
	91.4	3.14227	89.2	4.9712	91.7	10.891	91.6	22.8904	92	42.2028	94.3	56.8002
	91.5	3.14183	89.3	4.9698	91.8	10.8885	91.7	22.8883	92.1	42.1891	94.4	56.7788
	91.6	3.14139	89.4	4.9678	91.9	10.8787	91.8	22.8783	92.2	42.1803	94.5	56.7538
	91.7	3.14095	89.5	4.9682	92	10.8748	91.9	22.8713	92.3	42.1722	94.6	56.7268
	91.8	3.14051	89.6	4.9703	92.1	10.8733	92	22.8646	92.4	42.1614	94.7	56.7036
	91.9	3.14008	89.7	4.9714	92.2	10.8745	92.1	22.8618	92.5	42.1468	94.8	56.678
	92	3.13964	89.8	4.9746	92.3	10.8723	92.2	22.8585	92.6	42.1303	94.9	56.655
	92.1	3.1392	89.9	4.9767	92.4	10.8713	92.3	22.8561	92.7	42.1206	95	56.6326
	92.2	3.13876	90	4.9734	92.5	10.8644	92.4	22.8528	92.8	42.1067	95.1	56.6081
	92.3	3.13832	90.1	4.9747	92.6	10.8614	92.5	22.8471	92.9	42.0957	95.2	56.587
	92.4	3.13789	90.2	4.9761	92.7	10.8629	92.6	22.8408	93	42.0876	95.3	56.5699
	92.5	3.13745	90.3	4.9763	92.8	10.8634	92.7	22.8395	93.1	42.0813	95.4	56.5456
	92.6	3.13701	90.4	4.9752	92.9	10.8656	92.8	22.8306	93.2	42.0676	95.5	56.5198
	92.7	3.13657	90.5	4.9758	93	10.8677	92.9	22.8256	93.3	42.0548	95.6	56.4917
	92.8	3.13614	90.6	4.9768	93.1	10.8683	93	22.8256	93.4	42.0459	95.7	56.4715
	92.9	3.1357	90.7	4.9772	93.2	10.8679	93.1	22.825	93.5	42.0343	95.8	56.4475
	93	3.13526	90.8	4.9768	93.3	10.8634	93.2	22.8196	93.6	42.0242	95.9	56.4228
	93.1	3.13482	90.9	4.9746	93.4	10.862	93.3	22.8125	93.7	42.012	96	56.3965
	93.2	3.13439	91	4.9714	93.5	10.8646	93.4	22.8057	93.8	42.001	96.1	56.3786
	93.3	3.13395	91.1	4.9733	93.6	10.8634	93.5	22.8006	93.9	41.9916	96.2	56.355
	93.4	3.13351	91.2	4.9754	93.7	10.8644	93.6	22.7969	94	41.9853	96.3	56.3333
	93.5	3.13308	91.3	4.9772	93.8	10.8656	93.7	22.7954	94.1	41.977	96.4	56.3152
	93.6	3.13264	91.4	4.9768	93.9	10.8711	93.8	22.7924	94.2	41.9648	96.5	56.2973
	93.7	3.1322	91.5	4.9813	94	10.8778	93.9	22.79	94.3	41.9542	96.6	56.2809
	93.8	3.13177	91.6	4.9829	94.1	10.8802	94	22.7931	94.4	41.9437	96.7	56.2566
	93.9	3.13133	91.7	4.9813	94.2	10.8737	94.1	22.7924	94.5	41.9313	96.8	56.2357
	94	3.13089	91.8	4.979	94.3	10.8704	94.2	22.7862	94.6	41.9191	96.9	56.2062
	94.1	3.13046	91.9	4.977	94.4	10.8703	94.3	22.7844	94.7	41.906	97	56.1838
	94.2	3.13002	92	4.9777	94.5	10.8653	94.4	22.782	94.8	41.896	97.1	56.1611
	94.3	3.12958	92.1	4.9773	94.6	10.865	94.5	22.7808	94.9	41.8875	97.2	56.1379
	94.4	3.12915	92.2	4.9827	94.7	10.8617	94.6	22.7786	95	41.8742	97.3	56.1187
	94.5	3.12871	92.3	4.9841	94.8	10.8631	94.7	22.7775	95.1	41.8597	97.4	56.0946
	94.6	3.12827	92.4	4.9845	94.9	10.8642	94.8	22.7796	95.2	41.8503	97.5	56.0739
	94.7	3.12784	92.5	4.9812	95	10.8632	94.9	22.7748	95.3	41.8442	97.6	56.0476
	94.8	3.1274	92.6	4.9746	95.1	10.8618	95	22.7726	95.4	41.8323	97.7	56.0198
	94.9	3.12697	92.7	4.9744	95.2	10.8596	95.1	22.7689	95.5	41.821	97.8	55.9955
	95	3.12653	92.8	4.9675	95.3	10.8629	95.2	22.7692	95.6	41.8074	97.9	55.9704
	95.1	3.12609	92.9	4.9654	95.4	10.8624	95.3	22.7712	95.7	41.7973	98	55.942
	95.2	3.12566	93	4.9673	95.5	10.86	95.4	22.7699	95.8	41.789	98.1	55.9193
	95.3	3.12522	93.1	4.9662	95.6	10.8544	95.5	22.7694	95.9	41.7782	98.2	55.901
	95.4	3.12479	93.2	4.9594	95.7	10.8554	95.6	22.7611	96	41.7696	98.3	55.8784
	95.5	3.12435	93.3	4.959	95.8	10.8541	95.7	22.766	96.1	41.7585	98.4	55.8551
	95.6	3.12391	93.4	4.959	95.9	10.8513	95.8	22.7647	96.2	41.7448	98.5	55.8323
	95.7	3.12348	93.5	4.9612	96	10.8508	95.9	22.7585	96.3	41.7396	98.6	55.8066
	95.8	3.12304	93.6	4.9639	96.1	10.8543	96	22.7487	96.4	41.7361	98.7	55.7828
	95.9	3.12261	93.7	4.9601	96.2	10.8523	96.1	22.7489	96.5	41.7242	98.8	55.758
	96	3.12217	93.8	4.9614	96.3	10.8547	96.2	22.7454	96.6	41.7136	98.9	55.7354
	96.1	3.12174	93.9	4.9627	96.4	10.8598	96.3	22.7488	96.7	41.7009	99	55.7061
	96.2	3.1213	94	4.9646	96.5	10.8583	96.4	22.7483	96.8	41.691	99.1	55.6837
	96.3	3.12087	94.1	4.9656	96.6	10.8601	96.5	22.745	96.9	41.6739	99.2	55.6619
	96.4	3.12043	94.2	4.9618	96.7	10.8563	96.6	22.7433	97	41.6631	99.3	55.6396
	96.5	3.12	94.3	4.9616	96.8	10.8553	96.7	22.7415	97.1	41.6601	99.4	55.6197
	96.6	3.11956	94.4	4.9639	96.9	10.8497	96.8	22.7421	97.2	41.651	99.5	55.5929
	96.7	3.11913	94.5	4.9631	97	10.8477	96.9	22.7375	97.3	41.6404	99.6	55.5731
	96.8	3.11869	94.6	4.964	97.1	10.8506	97	22.7352	97.4	41.6308	99.7	55.5514
	96.9	3.11826	94.7	4.9659	97.2	10.8521	97.1	22.7358	97.5	41.623	99.8	55.5289
	97	3.11782	94.8	4.9633	97.3	10.8555	97.2	22.7331	97.6	41.612	99.9	55.5018
	97.1	3.11739	94.9	4.9644	97.4	10.8554	97.3	22.7287	97.7	41.5973	100	55.4723
	97.2	3.11695	95	4.9608	97.5	10.8541	97.4	22.7256	97.8	41.5865	100.1	55.448
	97.3	3.11652	95.1	4.959	97.6	10.8526	97.5	22.7222	97.9	41.5774	100.2	55.422
	97.4	3.11608	95.2	4.9608	97.7	10.8471	97.6	22.7167	98	41.5605	100.3	55.4006
	97.5	3.11565	95.3	4.9643	97.8	10.8428	97.7	22.7097	98.1	41.5519	100.4	55.3754
	97.6	3.11521	95.4	4.9665	97.9	10.8423	97.8	22.7067	98.2	41.5456	100.5	55.3508
	97.7	3.11478	95.5	4.967	98	10.8403	97.9	22.7063	98.3	41.5319	100.6	55.3278
	97.8	3.11435	95.6	4.9633	98.1	10.8395	98	22.7007	98.4	41.519	100.7	55.31
	97.9	3.11391	95.7	4.9638	98.2	10.8428	98.1	22.7025	98.5	41.5064	100.8	55.2877
	98	3.11348	95.8	4.9597	98.3	10.8419	98.2	22.7042	98.6	41.4954	100.9	55.2658
	98.1	3.11304	95.9	4.9556	98.4	10.8446	98.3	22.7033	98.7	41.4841	101	55.2413
	98.2	3.11261	96	4.9521	98.5	10.845	98.4	22.6996	98.8	41.4741	101.1	55.2166
	98.3	3.11218	96.1	4.9548	98.6	10.8465	98.5	22.6972	98.9	41.462	101.2	55.197
	98.4	3.11174	96.2	4.9513	98.7	10.8432	98.6	22.6942	99	41.4443	101.3	55.1826
	98.5	3.11131	96.3	4.9523	98.8	10.8451	98.7	22.6909	99.1	41.4311	101.4	55.158
	98.6	3.11087	96.4	4.9584	98.9	10.8419	98.8	22.6872	99.2	41.418	101.5	55.1338
	98.7	3.11044	96.5	4.9567	99	10.8341	98.9	22.6854	99.3	41.4067	101.6	55.1086
	98.8	3.11001	96.6	4.9624	99.1	10.832	99	22.6831	99.4	41.4018	101.7	55.0895
	98.9	3.10957	96.7	4.963	99.2	10.8279	99.1	22.6783	99.5	41.3923	101.8	55.0648
	99	3.10914	96.8	4.9619	99.3	10.8254	99.2	22.6737	99.6	41.3811	101.9	55.0435
	99.1	3.10871	96.9	4.9582	99.4	10.8324	99.3	22.6702	99.7	41.3689	102	55.0185
	99.2	3.10827	97	4.962	99.5	10.8308	99.4	22.6718	99.8	41.3582	102.1	54.9945
	99.3	3.10784	97.1	4.9698	99.6	10.8276	99.5	22.6694	99.9	41.3439	102.2	54.9727
	99.4	3.10741	97.2	4.9717	99.7	10.8254	99.6	22.6685	100	41.329	102.3	54.9464
	99.5	3.10697	97.3	4.9715	99.8	10.8223	99.7	22.6675	100.1	41.3188	102.4	54.921
	99.6	3.10654	97.4	4.9675	99.9	10.8186	99.8	22.6601	100.2	41.3039	102.5	54.8982
	99.7	3.10611	97.5	4.9662	100	10.8083	99.9	22.6564	100.3	41.2952	102.6	54.8744
	99.8	3.10567	97.6	4.965	100.1	10.8038	100	22.6471	100.4	41.284	102.7	54.8497
	99.9	3.10524	97.7	4.9634	100.2	10.7993	100.1	22.6428	100.5	41.2717	102.8	54.829
	100	3.10481	97.8	4.9615	100.3	10.8012	100.2	22.6362	100.6	41.2587	102.9	54.8073
	100.1	3.10437	97.9	4.9633	100.4	10.8007	100.3	22.636	100.7	41.2545	103	54.7897
	100.2	3.10394	98	4.9563	100.5	10.7976	100.4	22.6298	100.8	41.248	103.1	54.771
	100.3	3.10351	98.1	4.957	100.6	10.7985	100.5	22.6223	100.9	41.2381	103.2	54.7498
	100.4	3.10308	98.2	4.9599	100.7	10.8	100.6	22.6173	101	41.2252	103.3	54.7252
	100.5	3.10264	98.3	4.9569	100.8	10.8023	100.7	22.6189	101.1	41.2175	103.4	54.7041
	100.6	3.10221	98.4	4.9567	100.9	10.7988	100.8	22.623	101.2	41.2103	103.5	54.6797
	100.7	3.10178	98.5	4.9566	101	10.7963	100.9	22.6166	101.3	41.2036	103.6	54.658
	100.8	3.10135	98.6	4.9545	101.1	10.7949	101	22.6122	101.4	41.1945	103.7	54.64
	100.9	3.10091	98.7	4.9519	101.2	10.7983	101.1	22.611	101.5	41.1844	103.8	54.6222
	101	3.10048	98.8	4.9518	101.3	10.805	101.2	22.6135	101.6	41.1717	103.9	54.6
	101.1	3.10005	98.9	4.9525	101.4	10.8051	101.3	22.6168	101.7	41.16	104	54.5798
	101.2	3.09962	99	4.9497	101.5	10.8043	101.4	22.613	101.8	41.1483	104.1	54.5615
	101.3	3.09919	99.1	4.9473	101.6	10.806	101.5	22.6063	101.9	41.136	104.2	54.5425
	101.4	3.09875	99.2	4.9483	101.7	10.806	101.6	22.5981	102	41.1202	104.3	54.5176
	101.5	3.09832	99.3	4.9522	101.8	10.8016	101.7	22.598	102.1	41.1069	104.4	54.4916
	101.6	3.09789	99.4	4.9594	101.9	10.7982	101.8	22.5916	102.2	41.1015	104.5	54.4725
	101.7	3.09746	99.5	4.9615	102	10.7925	101.9	22.5894	102.3	41.0861	104.6	54.4525
	101.8	3.09703	99.6	4.9606	102.1	10.7859	102	22.5817	102.4	41.0725	104.7	54.4317
	101.9	3.09659	99.7	4.9569	102.2	10.7846	102.1	22.5789	102.5	41.0636	104.8	54.4062
	102	3.09616	99.8	4.9595	102.3	10.7782	102.2	22.5748	102.6	41.054	104.9	54.3848
	102.1	3.09573	99.9	4.9571	102.4	10.7733	102.3	22.5655	102.7	41.0446	105	54.3617
	102.2	3.0953	100	4.9515	102.5	10.7683	102.4	22.5567	102.8	41.0361	105.1	54.3474
	102.3	3.09487	100.1	4.9497	102.6	10.7735	102.5	22.5509	102.9	41.0277	105.2	54.3254
	102.4	3.09444	100.2	4.9458	102.7	10.769	102.6	22.5519	103	41.0214	105.3	54.3058
	102.5	3.09401	100.3	4.9472	102.8	10.7683	102.7	22.5472	103.1	41.0106	105.4	54.2835
	102.6	3.09357	100.4	4.9437	102.9	10.7722	102.8	22.5415	103.2	40.997	105.5	54.2613
	102.7	3.09314	100.5	4.9395	103	10.7756	102.9	22.5389	103.3	40.9836	105.6	54.2389
	102.8	3.09271	100.6	4.9376	103.1	10.7789	103	22.5363	103.4	40.9773	105.7	54.2209
	102.9	3.09228	100.7	4.9421	103.2	10.7755	103.1	22.5347	103.5	40.9655	105.8	54.1962
	103	3.09185	100.8	4.9469	103.3	10.7727	103.2	22.5323	103.6	40.9536	105.9	54.1747
	103.1	3.09142	100.9	4.9526	103.4	10.7705	103.3	22.5296	103.7	40.9455	106	54.1592
	103.2	3.09099	101	4.9516	103.5	10.7679	103.4	22.5338	103.8	40.937	106.1	54.1433
	103.3	3.09056	101.1	4.9568	103.6	10.767	103.5	22.5338	103.9	40.9246	106.2	54.1221
	103.4	3.09013	101.2	4.9594	103.7	10.768	103.6	22.5311	104	40.9142	106.3	54.1
	103.5	3.0897	101.3	4.9649	103.8	10.7694	103.7	22.5313	104.1	40.9091	106.4	54.0785
	103.6	3.08927	101.4	4.9678	103.9	10.7685	103.8	22.5305	104.2	40.8989	106.5	54.0607
	103.7	3.08883	101.5	4.9654	104	10.7684	103.9	22.5273	104.3	40.8882	106.6	54.0401
	103.8	3.0884	101.6	4.9631	104.1	10.7681	104	22.5239	104.4	40.8792	106.7	54.0254
	103.9	3.08797	101.7	4.9609	104.2	10.769	104.1	22.5217	104.5	40.8754	106.8	54.0017
	104	3.08754	101.8	4.9614	104.3	10.7675	104.2	22.5194	104.6	40.8676	106.9	53.9842
	104.1	3.08711	101.9	4.9626	104.4	10.7631	104.3	22.5143	104.7	40.8547	107	53.9718
	104.2	3.08668	102	4.96	104.5	10.7577	104.4	22.5089	104.8	40.8395	107.1	53.9495
	104.3	3.08625	102.1	4.9564	104.6	10.7579	104.5	22.5052	104.9	40.8252	107.2	53.9276
	104.4	3.08582	102.2	4.9561	104.7	10.7582	104.6	22.5036	105	40.8115	107.3	53.9069
	104.5	3.08539	102.3	4.9524	104.8	10.7578	104.7	22.4983	105.1	40.808	107.4	53.8843
	104.6	3.08496	102.4	4.946	104.9	10.7564	104.8	22.4927	105.2	40.803	107.5	53.8688
	104.7	3.08453	102.5	4.9437	105	10.755	104.9	22.49	105.3	40.7971	107.6	53.8524
	104.8	3.0841	102.6	4.9462	105.1	10.7595	105	22.4869	105.4	40.7901	107.7	53.8381
	104.9	3.08367	102.7	4.9401	105.2	10.7598	105.1	22.4859	105.5	40.777	107.8	53.8206
	105	3.08324	102.8	4.9392	105.3	10.7648	105.2	22.4842	105.6	40.7644	107.9	53.8009
	105.1	3.08281	102.9	4.9417	105.4	10.7648	105.3	22.4823	105.7	40.7577	108	53.7778
	105.2	3.08238	103	4.9464	105.5	10.7594	105.4	22.4785	105.8	40.7464	108.1	53.7567
	105.3	3.08195	103.1	4.9488	105.6	10.7582	105.5	22.4716	105.9	40.7403	108.2	53.7364
	105.4	3.08152	103.2	4.9462	105.7	10.759	105.6	22.4708	106	40.7351	108.3	53.7186
	105.5	3.0811	103.3	4.9414	105.8	10.7586	105.7	22.4648	106.1	40.7285	108.4	53.6952
	105.6	3.08067	103.4	4.9472	105.9	10.7584	105.8	22.4577	106.2	40.7184	108.5	53.6728
	105.7	3.08024	103.5	4.9453	106	10.7555	105.9	22.4585	106.3	40.7086	108.6	53.6558
	105.8	3.07981	103.6	4.9446	106.1	10.7583	106	22.4571	106.4	40.696	108.7	53.6367
	105.9	3.07938	103.7	4.9432	106.2	10.756	106.1	22.4582	106.5	40.6891	108.8	53.6137
	106	3.07895	103.8	4.941	106.3	10.7543	106.2	22.4563	106.6	40.6812	108.9	53.5899
	106.1	3.07852	103.9	4.939	106.4	10.7492	106.3	22.4527	106.7	40.6752	109	53.5691
	106.2	3.07809	104	4.935	106.5	10.75	106.4	22.447	106.8	40.6611	109.1	53.552
	106.3	3.07766	104.1	4.9389	106.6	10.7494	106.5	22.4479	106.9	40.6476	109.2	53.5301
	106.4	3.07723	104.2	4.9369	106.7	10.7494	106.6	22.4462	107	40.6406	109.3	53.5099
	106.5	3.0768	104.3	4.9367	106.8	10.745	106.7	22.442	107.1	40.6297	109.4	53.4952
	106.6	3.07638	104.4	4.934	106.9	10.7431	106.8	22.4329	107.2	40.6167	109.5	53.475
	106.7	3.07595	104.5	4.9332	107	10.7462	106.9	22.425	107.3	40.6072	109.6	53.457
	106.8	3.07552	104.6	4.9295	107.1	10.7403	107	22.4304	107.4	40.6024	109.7	53.4394
	106.9	3.07509	104.7	4.9288	107.2	10.7367	107.1	22.4281	107.5	40.5914	109.8	53.417
	107	3.07466	104.8	4.9277	107.3	10.7345	107.2	22.4211	107.6	40.5842	109.9	53.3952
	107.1	3.07423	104.9	4.9266	107.4	10.7326	107.3	22.417	107.7	40.5787	110	53.3776
	107.2	3.0738	105	4.9268	107.5	10.7312	107.4	22.4111	107.8	40.5734	110.1	53.3573
	107.3	3.07338	105.1	4.9304	107.6	10.7305	107.5	22.4086	107.9	40.5646	110.2	53.3393
	107.4	3.07295	105.2	4.9324	107.7	10.7285	107.6	22.4069	108	40.5571	110.3	53.3233
	107.5	3.07252	105.3	4.9347	107.8	10.728	107.7	22.4081	108.1	40.5509	110.4	53.3031
	107.6	3.07209	105.4	4.9315	107.9	10.7293	107.8	22.4072	108.2	40.5395	110.5	53.287
	107.7	3.07166	105.5	4.9251	108	10.729	107.9	22.4046	108.3	40.5294	110.6	53.269
	107.8	3.07123	105.6	4.9257	108.1	10.7322	108	22.3991	108.4	40.5193	110.7	53.2477
	107.9	3.07081	105.7	4.9264	108.2	10.7315	108.1	22.4004	108.5	40.5107	110.8	53.2259
	108	3.07038	105.8	4.9249	108.3	10.7317	108.2	22.3968	108.6	40.4994	110.9	53.2061
	108.1	3.06995	105.9	4.9256	108.4	10.729	108.3	22.3966	108.7	40.4883	111	53.1905
	108.2	3.06952	106	4.9279	108.5	10.7267	108.4	22.3952	108.8	40.4756	111.1	53.1757
	108.3	3.0691	106.1	4.9298	108.6	10.7267	108.5	22.3946	108.9	40.4664	111.2	53.1526
	108.4	3.06867	106.2	4.9316	108.7	10.7201	108.6	22.3935	109	40.4567	111.3	53.1367
	108.5	3.06824	106.3	4.9277	108.8	10.7194	108.7	22.3863	109.1	40.449	111.4	53.1168
	108.6	3.06781	106.4	4.923	108.9	10.7199	108.8	22.3836	109.2	40.4402	111.5	53.0981
	108.7	3.06739	106.5	4.9262	109	10.7163	108.9	22.382	109.3	40.4318	111.6	53.0788
	108.8	3.06696	106.6	4.928	109.1	10.7148	109	22.3787	109.4	40.4276	111.7	53.0607
	108.9	3.06653	106.7	4.9304	109.2	10.714	109.1	22.3778	109.5	40.4167	111.8	53.0397
	109	3.0661	106.8	4.9252	109.3	10.714	109.2	22.3757	109.6	40.4054	111.9	53.0235
	109.1	3.06568	106.9	4.9217	109.4	10.7182	109.3	22.3748	109.7	40.3966	112	53.0073
	109.2	3.06525	107	4.9248	109.5	10.7131	109.4	22.3769	109.8	40.3824	112.1	52.9854
	109.3	3.06482	107.1	4.9219	109.6	10.7106	109.5	22.3691	109.9	40.3666	112.2	52.9685
	109.4	3.06439	107.2	4.9171	109.7	10.7162	109.6	22.3647	110	40.3592	112.3	52.9504
	109.5	3.06397	107.3	4.9165	109.8	10.7165	109.7	22.3633	110.1	40.3517	112.4	52.9319
	109.6	3.06354	107.4	4.9172	109.9	10.7149	109.8	22.3554	110.2	40.3457	112.5	52.9061
	109.7	3.06311	107.5	4.9173	110	10.7163	109.9	22.348	110.3	40.3397	112.6	52.8887
	109.8	3.06269	107.6	4.9205	110.1	10.7164	110	22.3418	110.4	40.3281	112.7	52.8738
	109.9	3.06226	107.7	4.9225	110.2	10.7152	110.1	22.3393	110.5	40.3197	112.8	52.8534
	110	3.06183	107.8	4.9241	110.3	10.7185	110.2	22.335	110.6	40.3108	112.9	52.8345
	110.1	3.06141	107.9	4.9241	110.4	10.7181	110.3	22.3342	110.7	40.3017	113	52.8118
	110.2	3.06098	108	4.9228	110.5	10.719	110.4	22.331	110.8	40.2959	113.1	52.7883
	110.3	3.06055	108.1	4.9249	110.6	10.7235	110.5	22.3302	110.9	40.2874	113.2	52.7724
	110.4	3.06013	108.2	4.9247	110.7	10.7207	110.6	22.3295	111	40.2825	113.3	52.7528
	110.5	3.0597	108.3	4.927	110.8	10.7156	110.7	22.3245	111.1	40.2753	113.4	52.735
	110.6	3.05928	108.4	4.9265	110.9	10.7134	110.8	22.3205	111.2	40.2638	113.5	52.7192
	110.7	3.05885	108.5	4.9277	111	10.7124	110.9	22.3158	111.3	40.255	113.6	52.7015
	110.8	3.05842	108.6	4.9294	111.1	10.7102	111	22.3162	111.4	40.2418	113.7	52.6805
	110.9	3.058	108.7	4.9303	111.2	10.7058	111.1	22.315	111.5	40.2306	113.8	52.6607
	111	3.05757	108.8	4.9319	111.3	10.7047	111.2	22.3082	111.6	40.2185	113.9	52.643
	111.1	3.05714	108.9	4.9315	111.4	10.7005	111.3	22.3062	111.7	40.2069	114	52.6248
	111.2	3.05672	109	4.9282	111.5	10.6978	111.4	22.3039	111.8	40.1951	114.1	52.6118
	111.3	3.05629	109.1	4.925	111.6	10.6932	111.5	22.3019	111.9	40.1889	114.2	52.5953
	111.4	3.05587	109.2	4.9205	111.7	10.691	111.6	22.3018	112	40.1799	114.3	52.5754
	111.5	3.05544	109.3	4.9207	111.8	10.689	111.7	22.3004	112.1	40.169	114.4	52.5559
	111.6	3.05502	109.4	4.9229	111.9	10.6898	111.8	22.3027	112.2	40.1631	114.5	52.5438
	111.7	3.05459	109.5	4.9166	112	10.6908	111.9	22.3037	112.3	40.1531	114.6	52.5301
	111.8	3.05416	109.6	4.916	112.1	10.6928	112	22.303	112.4	40.1416	114.7	52.5096
	111.9	3.05374	109.7	4.9186	112.2	10.698	112.1	22.3002	112.5	40.1279	114.8	52.4931
	112	3.05331	109.8	4.9207	112.3	10.6975	112.2	22.3028	112.6	40.1172	114.9	52.4727
	112.1	3.05289	109.9	4.9166	112.4	10.6926	112.3	22.2995	112.7	40.1074	115	52.4537
	112.2	3.05246	110	4.9195	112.5	10.6876	112.4	22.2952	112.8	40.095	115.1	52.4353
	112.3	3.05204	110.1	4.9223	112.6	10.6829	112.5	22.2884	112.9	40.0815	115.2	52.4139
	112.4	3.05161	110.2	4.9196	112.7	10.6847	112.6	22.2855	113	40.0742	115.3	52.3991
	112.5	3.05119	110.3	4.924	112.8	10.6829	112.7	22.2869	113.1	40.0667	115.4	52.3812
	112.6	3.05076	110.4	4.9221	112.9	10.6812	112.8	22.2849	113.2	40.0598	115.5	52.3662
	112.7	3.05034	110.5	4.9241	113	10.6785	112.9	22.2828	113.3	40.0479	115.6	52.3535
	112.8	3.04991	110.6	4.9239	113.1	10.6733	113	22.2761	113.4	40.0411	115.7	52.3414
	112.9	3.04949	110.7	4.923	113.2	10.6757	113.1	22.2687	113.5	40.0297	115.8	52.3227
	113	3.04906	110.8	4.9234	113.3	10.6765	113.2	22.2677	113.6	40.0218	115.9	52.3052
	113.1	3.04864	110.9	4.9211	113.4	10.6759	113.3	22.2641	113.7	40.0119	116	52.2898
	113.2	3.04821	111	4.9214	113.5	10.6769	113.4	22.2611	113.8	40.0046	116.1	52.2728
	113.3	3.04779	111.1	4.919	113.6	10.6779	113.5	22.2592	113.9	39.9971	116.2	52.2584
	113.4	3.04736	111.2	4.9135	113.7	10.6774	113.6	22.2587	114	39.9893	116.3	52.2379
	113.5	3.04694	111.3	4.9142	113.8	10.6785	113.7	22.2564	114.1	39.9842	116.4	52.2163
	113.6	3.04651	111.4	4.9101	113.9	10.6809	113.8	22.2537	114.2	39.9729	116.5	52.2039
	113.7	3.04609	111.5	4.9098	114	10.6788	113.9	22.2504	114.3	39.9653	116.6	52.1842
	113.8	3.04567	111.6	4.9095	114.1	10.6815	114	22.2495	114.4	39.9562	116.7	52.1656
	113.9	3.04524	111.7	4.9063	114.2	10.6799	114.1	22.2498	114.5	39.9494	116.8	52.1454
	114	3.04482	111.8	4.9061	114.3	10.682	114.2	22.2464	114.6	39.9396	116.9	52.1294
	114.1	3.04439	111.9	4.9087	114.4	10.6834	114.3	22.2446	114.7	39.9302	117	52.1151
	114.2	3.04397	112	4.9084	114.5	10.687	114.4	22.2421	114.8	39.9217	117.1	52.0971
	114.3	3.04355	112.1	4.9072	114.6	10.6887	114.5	22.2436	114.9	39.9112	117.2	52.0825
	114.4	3.04312	112.2	4.9099	114.7	10.6912	114.6	22.2402	115	39.8967	117.3	52.0658
	114.5	3.0427	112.3	4.905	114.8	10.6928	114.7	22.2378	115.1	39.8869	117.4	52.0501
	114.6	3.04227	112.4	4.9053	114.9	10.6926	114.8	22.237	115.2	39.8765	117.5	52.0359
	114.7	3.04185	112.5	4.9007	115	10.691	114.9	22.2319	115.3	39.8665	117.6	52.0189
	114.8	3.04143	112.6	4.8986	115.1	10.6885	115	22.2273	115.4	39.8589	117.7	51.9996
	114.9	3.041	112.7	4.8989	115.2	10.6859	115.1	22.2274	115.5	39.8504	117.8	51.9818
	115	3.04058	112.8	4.8951	115.3	10.6841	115.2	22.225	115.6	39.8433	117.9	51.9661
	115.1	3.04016	112.9	4.8968	115.4	10.6865	115.3	22.2228	115.7	39.8408	118	51.9509
	115.2	3.03973	113	4.8924	115.5	10.684	115.4	22.2177	115.8	39.8349	118.1	51.9354
	115.3	3.03931	113.1	4.8844	115.6	10.6901	115.5	22.2154	115.9	39.8246	118.2	51.9201
	115.4	3.03889	113.2	4.8835	115.7	10.6954	115.6	22.2165	116	39.8173	118.3	51.9024
	115.5	3.03846	113.3	4.883	115.8	10.692	115.7	22.2147	116.1	39.8076	118.4	51.8826
	115.6	3.03804	113.4	4.8819	115.9	10.6854	115.8	22.2147	116.2	39.7967	118.5	51.8683
	115.7	3.03762	113.5	4.8814	116	10.6808	115.9	22.2091	116.3	39.7845	118.6	51.8574
	115.8	3.03719	113.6	4.8807	116.1	10.6768	116	22.2066	116.4	39.7749	118.7	51.8404
	115.9	3.03677	113.7	4.8757	116.2	10.6749	116.1	22.2024	116.5	39.7675	118.8	51.8204
	116	3.03635	113.8	4.878	116.3	10.6732	116.2	22.1978	116.6	39.7588	118.9	51.7979
	116.1	3.03592	113.9	4.8823	116.4	10.6661	116.3	22.1952	116.7	39.7462	119	51.7781
	116.2	3.0355	114	4.883	116.5	10.6627	116.4	22.19	116.8	39.7371	119.1	51.7598
	116.3	3.03508	114.1	4.8872	116.6	10.6598	116.5	22.1894	116.9	39.7287	119.2	51.7427
	116.4	3.03466	114.2	4.8851	116.7	10.6554	116.6	22.1853	117	39.7229	119.3	51.7258
	116.5	3.03423	114.3	4.8835	116.8	10.6569	116.7	22.1848	117.1	39.7114	119.4	51.7103
	116.6	3.03381	114.4	4.8819	116.9	10.6599	116.8	22.1825	117.2	39.7042	119.5	51.6941
	116.7	3.03339	114.5	4.8805	117	10.6622	116.9	22.1835	117.3	39.6958	119.6	51.6766
	116.8	3.03296	114.6	4.8796	117.1	10.66	117	22.1843	117.4	39.6842	119.7	51.659
	116.9	3.03254	114.7	4.8801	117.2	10.6601	117.1	22.1803	117.5	39.6785	119.8	51.6379
	117	3.03212	114.8	4.8796	117.3	10.6605	117.2	22.1773	117.6	39.6713	119.9	51.6223
	117.1	3.0317	114.9	4.8788	117.4	10.6645	117.3	22.172	117.7	39.6641	120	51.606
	117.2	3.03128	115	4.8765	117.5	10.6669	117.4	22.1711	117.8	39.6597	120.1	51.5918
	117.3	3.03085	115.1	4.879	117.6	10.6707	117.5	22.1708	117.9	39.655	120.2	51.5757
	117.4	3.03043	115.2	4.8817	117.7	10.6718	117.6	22.1684	118	39.6466	120.3	51.5579
	117.5	3.03001	115.3	4.8814	117.8	10.6727	117.7	22.163	118.1	39.6354	120.4	51.5392
	117.6	3.02959	115.4	4.8827	117.9	10.6766	117.8	22.1582	118.2	39.6271	120.5	51.5242
	117.7	3.02917	115.5	4.8839	118	10.6759	117.9	22.1549	118.3	39.6155	120.6	51.5093
	117.8	3.02874	115.6	4.8886	118.1	10.6761	118	22.1524	118.4	39.6058	120.7	51.4957
	117.9	3.02832	115.7	4.8908	118.2	10.6744	118.1	22.146	118.5	39.6011	120.8	51.4831
	118	3.0279	115.8	4.8925	118.3	10.6725	118.2	22.1445	118.6	39.5981	120.9	51.4642
	118.1	3.02748	115.9	4.89	118.4	10.6722	118.3	22.1392	118.7	39.5905	121	51.4438
	118.2	3.02706	116	4.8928	118.5	10.676	118.4	22.1374	118.8	39.5818	121.1	51.4301
	118.3	3.02663	116.1	4.8896	118.6	10.6803	118.5	22.1381	118.9	39.5721	121.2	51.4194
	118.4	3.02621	116.2	4.8876	118.7	10.6821	118.6	22.1392	119	39.5629	121.3	51.4086
	118.5	3.02579	116.3	4.8875	118.8	10.6829	118.7	22.1362	119.1	39.5537	121.4	51.395
	118.6	3.02537	116.4	4.8841	118.9	10.6803	118.8	22.1325	119.2	39.5447	121.5	51.3816
	118.7	3.02495	116.5	4.8869	119	10.6776	118.9	22.1307	119.3	39.5343	121.6	51.3647
	118.8	3.02453	116.6	4.8865	119.1	10.6783	119	22.1245	119.4	39.5266	121.7	51.3458
	118.9	3.02411	116.7	4.8884	119.2	10.6807	119.1	22.125	119.5	39.5167	121.8	51.3233
	119	3.02369	116.8	4.8873	119.3	10.6799	119.2	22.122	119.6	39.5084	121.9	51.3076
	119.1	3.02326	116.9	4.8879	119.4	10.6786	119.3	22.1171	119.7	39.5012	122	51.2921
	119.2	3.02284	117	4.8922	119.5	10.6797	119.4	22.1146	119.8	39.4896	122.1	51.2746
	119.3	3.02242	117.1	4.8898	119.6	10.679	119.5	22.1138	119.9	39.4789	122.2	51.2551
	119.4	3.022	117.2	4.8927	119.7	10.6776	119.6	22.1121	120	39.4726	122.3	51.2348
	119.5	3.02158	117.3	4.894	119.8	10.6733	119.7	22.1089	120.1	39.4626	122.4	51.2181
	119.6	3.02116	117.4	4.8963	119.9	10.6691	119.8	22.1016	120.2	39.4509	122.5	51.2053
	119.7	3.02074	117.5	4.8998	120	10.6697	119.9	22.0965	120.3	39.4445	122.6	51.1858
	119.8	3.02032	117.6	4.9022	120.1	10.6699	120	22.0953	120.4	39.4321	122.7	51.1724
	119.9	3.0199	117.7	4.9	120.2	10.6715	120.1	22.0877	120.5	39.424	122.8	51.1568
	120	3.01948	117.8	4.8986	120.3	10.6691	120.2	22.0848	120.6	39.4185	122.9	51.1479
	120.1	3.01906	117.9	4.8974	120.4	10.6611	120.3	22.081	120.7	39.4126	123	51.1325
	120.2	3.01864	118	4.8984	120.5	10.6614	120.4	22.0737	120.8	39.4081	123.1	51.1134
	120.3	3.01822	118.1	4.8966	120.6	10.6623	120.5	22.0711	120.9	39.4011	123.2	51.0929
	120.4	3.0178	118.2	4.8976	120.7	10.6616	120.6	22.0676	121	39.3889	123.3	51.0689
	120.5	3.01738	118.3	4.8962	120.8	10.6605	120.7	22.0662	121.1	39.3852	123.4	51.051
	120.6	3.01696	118.4	4.8985	120.9	10.6551	120.8	22.0651	121.2	39.3829	123.5	51.0259
	120.7	3.01654	118.5	4.9023	121	10.6468	120.9	22.0642	121.3	39.3789	123.6	51.0021
	120.8	3.01612	118.6	4.9077	121.1	10.6459	121	22.0596	121.4	39.3775	123.7	50.9833
	120.9	3.0157	118.7	4.9117	121.2	10.6517	121.1	22.0594	121.5	39.3676	123.8	50.9684
	121	3.01528	118.8	4.9116	121.3	10.6533	121.2	22.0599	121.6	39.3574	123.9	50.9542
	121.1	3.01486	118.9	4.9133	121.4	10.6563	121.3	22.0591	121.7	39.3502	124	50.937
	121.2	3.01444	119	4.9079	121.5	10.652	121.4	22.0591	121.8	39.3372	124.1	50.9201
	121.3	3.01402	119.1	4.9095	121.6	10.6529	121.5	22.0563	121.9	39.3271	124.2	50.9016
	121.4	3.0136	119.2	4.9131	121.7	10.6554	121.6	22.0501	122	39.3203	124.3	50.8828
	121.5	3.01318	119.3	4.9134	121.8	10.6546	121.7	22.0507	122.1	39.3111	124.4	50.8678
	121.6	3.01276	119.4	4.9132	121.9	10.6524	121.8	22.048	122.2	39.3026	124.5	50.851
	121.7	3.01234	119.5	4.9155	122	10.6524	121.9	22.0413	122.3	39.294	124.6	50.8368
	121.8	3.01192	119.6	4.9197	122.1	10.6553	122	22.0413	122.4	39.2865	124.7	50.8208
	121.9	3.0115	119.7	4.9239	122.2	10.6526	122.1	22.0385	122.5	39.283	124.8	50.8028
	122	3.01108	119.8	4.9216	122.3	10.6465	122.2	22.0402	122.6	39.2761	124.9	50.7886
	122.1	3.01066	119.9	4.9139	122.4	10.6466	122.3	22.0391	122.7	39.2664	125	50.779
	122.2	3.01024	120	4.9116	122.5	10.6523	122.4	22.0368	122.8	39.2595	125.1	50.7685
	122.3	3.00982	120.1	4.9097	122.6	10.6515	122.5	22.0377	122.9	39.2545	125.2	50.7556
	122.4	3.0094	120.2	4.912	122.7	10.6511	122.6	22.0337	123	39.2449	125.3	50.7412
	122.5	3.00898	120.3	4.9123	122.8	10.6482	122.7	22.0302	123.1	39.2313	125.4	50.7199
	122.6	3.00856	120.4	4.9066	122.9	10.6466	122.8	22.0257	123.2	39.2218	125.5	50.7035
	122.7	3.00815	120.5	4.9082	123	10.6428	122.9	22.0256	123.3	39.2053	125.6	50.6885
	122.8	3.00773	120.6	4.912	123.1	10.6418	123	22.0207	123.4	39.1941	125.7	50.6757
	122.9	3.00731	120.7	4.9128	123.2	10.6386	123.1	22.0168	123.5	39.1836	125.8	50.6648
	123	3.00689	120.8	4.9143	123.3	10.6333	123.2	22.0105	123.6	39.1685	125.9	50.6546
	123.1	3.00647	120.9	4.9121	123.4	10.6289	123.3	22.0047	123.7	39.1602	126	50.6372
	123.2	3.00605	121	4.9063	123.5	10.6212	123.4	22.0007	123.8	39.153	126.1	50.6195
	123.3	3.00563	121.1	4.909	123.6	10.6156	123.5	21.9914	123.9	39.1438	126.2	50.6015
	123.4	3.00521	121.2	4.9113	123.7	10.6107	123.6	21.9845	124	39.1327	126.3	50.5853
	123.5	3.0048	121.3	4.9104	123.8	10.6089	123.7	21.9836	124.1	39.1223	126.4	50.5705
	123.6	3.00438	121.4	4.9157	123.9	10.6068	123.8	21.9843	124.2	39.112	126.5	50.5545
	123.7	3.00396	121.5	4.912	124	10.6006	123.9	21.982	124.3	39.1017	126.6	50.5396
	123.8	3.00354	121.6	4.9142	124.1	10.6014	124	21.9782	124.4	39.0947	126.7	50.5172
	123.9	3.00312	121.7	4.9166	124.2	10.5968	124.1	21.9786	124.5	39.0864	126.8	50.499
	124	3.00271	121.8	4.9183	124.3	10.594	124.2	21.9761	124.6	39.078	126.9	50.4817
	124.1	3.00229	121.9	4.9152	124.4	10.5916	124.3	21.9724	124.7	39.0694	127	50.4646
	124.2	3.00187	122	4.9119	124.5	10.5877	124.4	21.9714	124.8	39.0599	127.1	50.4518
	124.3	3.00145	122.1	4.9094	124.6	10.5856	124.5	21.9667	124.9	39.0539	127.2	50.439
	124.4	3.00103	122.2	4.906	124.7	10.5812	124.6	21.9652	125	39.045	127.3	50.4221
	124.5	3.00062	122.3	4.9024	124.8	10.58	124.7	21.9631	125.1	39.0428	127.4	50.4079
	124.6	3.0002	122.4	4.9019	124.9	10.5763	124.8	21.9611	125.2	39.0334	127.5	50.3927
	124.7	2.99978	122.5	4.9016	125	10.5735	124.9	21.9583	125.3	39.0216	127.6	50.3757
	124.8	2.99936	122.6	4.9013	125.1	10.5756	125	21.9562	125.4	39.0119	127.7	50.3572
	124.9	2.99895	122.7	4.8989	125.2	10.5726	125.1	21.9591	125.5	39.0057	127.8	50.3426
	125	2.99853	122.8	4.8939	125.3	10.5694	125.2	21.958	125.6	38.9978	127.9	50.3294
	125.1	2.99811	122.9	4.8966	125.4	10.5667	125.3	21.9537	125.7	38.9914	128	50.3172
	125.2	2.99769	123	4.8958	125.5	10.5659	125.4	21.9469	125.8	38.9861	128.1	50.3012
	125.3	2.99728	123.1	4.893	125.6	10.5645	125.5	21.9462	125.9	38.9803	128.2	50.2813
	125.4	2.99686	123.2	4.8911	125.7	10.5656	125.6	21.9412	126	38.9716	128.3	50.2655
	125.5	2.99644	123.3	4.8868	125.8	10.5666	125.7	21.9407	126.1	38.958	128.4	50.2513
	125.6	2.99602	123.4	4.8839	125.9	10.5651	125.8	21.9408	126.2	38.9452	128.5	50.2392
	125.7	2.99561	123.5	4.8773	126	10.5664	125.9	21.9413	126.3	38.9381	128.6	50.2204
	125.8	2.99519	123.6	4.875	126.1	10.5643	126	21.9426	126.4	38.9261	128.7	50.2038
	125.9	2.99477	123.7	4.878	126.2	10.5624	126.1	21.9377	126.5	38.9152	128.8	50.1867
	126	2.99436	123.8	4.8816	126.3	10.5606	126.2	21.9382	126.6	38.9078	128.9	50.1702
	126.1	2.99394	123.9	4.8829	126.4	10.5589	126.3	21.9361	126.7	38.8961	129	50.153
	126.2	2.99352	124	4.8826	126.5	10.5603	126.4	21.9319	126.8	38.8839	129.1	50.1365
	126.3	2.99311	124.1	4.8827	126.6	10.5603	126.5	21.9308	126.9	38.8746	129.2	50.1219
	126.4	2.99269	124.2	4.8846	126.7	10.5507	126.6	21.9307	127	38.867	129.3	50.1052
	126.5	2.99227	124.3	4.8812	126.8	10.5494	126.7	21.9244	127.1	38.8645	129.4	50.094
	126.6	2.99186	124.4	4.882	126.9	10.5495	126.8	21.9201	127.2	38.856	129.5	50.0781
	126.7	2.99144	124.5	4.8827	127	10.5525	126.9	21.9199	127.3	38.8466	129.6	50.0657
	126.8	2.99102	124.6	4.8828	127.1	10.555	127	21.9166	127.4	38.8408	129.7	50.0547
	126.9	2.99061	124.7	4.882	127.2	10.5536	127.1	21.9121	127.5	38.8323	129.8	50.0449
	127	2.99019	124.8	4.8767	127.3	10.5528	127.2	21.9073	127.6	38.8243	129.9	50.0273
	127.1	2.98977	124.9	4.8785	127.4	10.555	127.3	21.9025	127.7	38.8157	130	50.0117
	127.2	2.98936	125	4.8756	127.5	10.5543	127.4	21.9054	127.8	38.8102	130.1	49.9934
	127.3	2.98894	125.1	4.8781	127.6	10.5541	127.5	21.9031	127.9	38.8048	130.2	49.976
	127.4	2.98853	125.2	4.8776	127.7	10.5489	127.6	21.8976	128	38.7961	130.3	49.959
	127.5	2.98811	125.3	4.8765	127.8	10.5469	127.7	21.8945	128.1	38.7896	130.4	49.9462
	127.6	2.98769	125.4	4.8723	127.9	10.5451	127.8	21.8886	128.2	38.7793	130.5	49.9341
	127.7	2.98728	125.5	4.873	128	10.5467	127.9	21.8857	128.3	38.769	130.6	49.919
	127.8	2.98686	125.6	4.8684	128.1	10.5474	128	21.8893	128.4	38.7575	130.7	49.8968
	127.9	2.98645	125.7	4.8681	128.2	10.544	128.1	21.8877	128.5	38.7494	130.8	49.8798
	128	2.98603	125.8	4.8714	128.3	10.5435	128.2	21.8853	128.6	38.7333	130.9	49.867
	128.1	2.98561	125.9	4.8743	128.4	10.5487	128.3	21.8784	128.7	38.7223	131	49.8538
	128.2	2.9852	126	4.8785	128.5	10.5522	128.4	21.874	128.8	38.7174	131.1	49.8419
	128.3	2.98478	126.1	4.8785	128.6	10.5432	128.5	21.8733	128.9	38.7121	131.2	49.822
	128.4	2.98437	126.2	4.8771	128.7	10.544	128.6	21.8665	129	38.6971	131.3	49.8035
	128.5	2.98395	126.3	4.8752	128.8	10.5467	128.7	21.8615	129.1	38.6873	131.4	49.7867
	128.6	2.98354	126.4	4.8733	128.9	10.5505	128.8	21.8612	129.2	38.6843	131.5	49.7755
	128.7	2.98312	126.5	4.8761	129	10.5485	128.9	21.8613	129.3	38.6774	131.6	49.7659
	128.8	2.98271	126.6	4.8747	129.1	10.5474	129	21.8598	129.4	38.676	131.7	49.7517
	128.9	2.98229	126.7	4.87	129.2	10.5443	129.1	21.8554	129.5	38.6665	131.8	49.7364
	129	2.98188	126.8	4.8717	129.3	10.542	129.2	21.8518	129.6	38.6604	131.9	49.7205
	129.1	2.98146	126.9	4.8701	129.4	10.544	129.3	21.8492	129.7	38.6574	132	49.7057
	129.2	2.98105	127	4.8702	129.5	10.5448	129.4	21.8481	129.8	38.6493	132.1	49.6891
	129.3	2.98063	127.1	4.8723	129.6	10.545	129.5	21.8478	129.9	38.6354	132.2	49.6695
	129.4	2.98022	127.2	4.871	129.7	10.5487	129.6	21.8509	130	38.629	132.3	49.6558
	129.5	2.9798	127.3	4.8743	129.8	10.5499	129.7	21.849	130.1	38.6156	132.4	49.6447
	129.6	2.97939	127.4	4.8768	129.9	10.5458	129.8	21.8443	130.2	38.606	132.5	49.6294
	129.7	2.97897	127.5	4.8779	130	10.5479	129.9	21.837	130.3	38.597	132.6	49.6139
	129.8	2.97856	127.6	4.8787	130.1	10.5431	130	21.8386	130.4	38.5879	132.7	49.6021
	129.9	2.97814	127.7	4.8764	130.2	10.5394	130.1	21.8317	130.5	38.578	132.8	49.5878
	130	2.97773	127.8	4.8762	130.3	10.5376	130.2	21.8238	130.6	38.5656	132.9	49.5696
	130.1	2.97731	127.9	4.8787	130.4	10.5404	130.3	21.8183	130.7	38.5511	133	49.5533
	130.2	2.9769	128	4.8824	130.5	10.5409	130.4	21.8128	130.8	38.5414	133.1	49.5389
	130.3	2.97649	128.1	4.8866	130.6	10.5412	130.5	21.8092	130.9	38.5329	133.2	49.522
	130.4	2.97607	128.2	4.8875	130.7	10.5371	130.6	21.8028	131	38.5242	133.3	49.5036
	130.5	2.97566	128.3	4.8899	130.8	10.5366	130.7	21.7939	131.1	38.5165	133.4	49.485
	130.6	2.97524	128.4	4.892	130.9	10.5353	130.8	21.7889	131.2	38.5034	133.5	49.4677
	130.7	2.97483	128.5	4.8919	131	10.537	130.9	21.7837	131.3	38.4951	133.6	49.449
	130.8	2.97441	128.6	4.8889	131.1	10.5402	131	21.7794	131.4	38.489	133.7	49.4355
	130.9	2.974	128.7	4.8863	131.2	10.5374	131.1	21.7776	131.5	38.4829	133.8	49.4229
	131	2.97359	128.8	4.8918	131.3	10.5391	131.2	21.7738	131.6	38.4782	133.9	49.4109
	131.1	2.97317	128.9	4.8981	131.4	10.5429	131.3	21.7691	131.7	38.4684	134	49.397
	131.2	2.97276	129	4.901	131.5	10.5432	131.4	21.7671	131.8	38.4576	134.1	49.378
	131.3	2.97235	129.1	4.9004	131.6	10.5453	131.5	21.768	131.9	38.4466	134.2	49.3633
	131.4	2.97193	129.2	4.9004	131.7	10.5424	131.6	21.7682	132	38.4355	134.3	49.3517
	131.5	2.97152	129.3	4.8994	131.8	10.5386	131.7	21.7674	132.1	38.4271	134.4	49.3398
	131.6	2.9711	129.4	4.9002	131.9	10.5346	131.8	21.7657	132.2	38.4171	134.5	49.3227
	131.7	2.97069	129.5	4.8986	132	10.5364	131.9	21.7606	132.3	38.4146	134.6	49.3057
	131.8	2.97028	129.6	4.9002	132.1	10.5324	132	21.7607	132.4	38.4084	134.7	49.2893
	131.9	2.96986	129.7	4.8969	132.2	10.5288	132.1	21.753	132.5	38.4021	134.8	49.2755
	132	2.96945	129.8	4.896	132.3	10.5287	132.2	21.7487	132.6	38.3965	134.9	49.2652
	132.1	2.96904	129.9	4.8908	132.4	10.528	132.3	21.7443	132.7	38.3962	135	49.2574
	132.2	2.96862	130	4.8941	132.5	10.5292	132.4	21.744	132.8	38.3861	135.1	49.2399
	132.3	2.96821	130.1	4.8933	132.6	10.5258	132.5	21.745	132.9	38.3783	135.2	49.231
	132.4	2.9678	130.2	4.8895	132.7	10.5285	132.6	21.7432	133	38.3667	135.3	49.2201
	132.5	2.96739	130.3	4.8859	132.8	10.5297	132.7	21.7445	133.1	38.3559	135.4	49.2098
	132.6	2.96697	130.4	4.8873	132.9	10.5288	132.8	21.7443	133.2	38.3425	135.5	49.1959
	132.7	2.96656	130.5	4.8864	133	10.5248	132.9	21.7396	133.3	38.3364	135.6	49.1823
	132.8	2.96615	130.6	4.8842	133.1	10.5243	133	21.7327	133.4	38.3266	135.7	49.1692
	132.9	2.96573	130.7	4.8787	133.2	10.5186	133.1	21.7274	133.5	38.3149	135.8	49.1563
	133	2.96532	130.8	4.8797	133.3	10.5166	133.2	21.7234	133.6	38.3022	135.9	49.142
	133.1	2.96491	130.9	4.8822	133.4	10.5151	133.3	21.721	133.7	38.2933	136	49.1256
	133.2	2.9645	131	4.8803	133.5	10.5112	133.4	21.7179	133.8	38.2847	136.1	49.1131
	133.3	2.96408	131.1	4.8847	133.6	10.5065	133.5	21.71	133.9	38.2766	136.2	49.098
	133.4	2.96367	131.2	4.8853	133.7	10.5052	133.6	21.703	134	38.2685	136.3	49.088
	133.5	2.96326	131.3	4.8855	133.8	10.504	133.7	21.701	134.1	38.258	136.4	49.0771
	133.6	2.96285	131.4	4.8837	133.9	10.5028	133.8	21.7	134.2	38.2475	136.5	49.062
	133.7	2.96243	131.5	4.8853	134	10.5047	133.9	21.7044	134.3	38.2438	136.6	49.0488
	133.8	2.96202	131.6	4.8872	134.1	10.5014	134	21.706	134.4	38.2388	136.7	49.0374
	133.9	2.96161	131.7	4.8866	134.2	10.4974	134.1	21.6999	134.5	38.2339	136.8	49.0221
	134	2.9612	131.8	4.8864	134.3	10.4936	134.2	21.6964	134.6	38.2208	136.9	49.0075
	134.1	2.96079	131.9	4.8793	134.4	10.496	134.3	21.6925	134.7	38.2132	137	48.9927
	134.2	2.96037	132	4.8787	134.5	10.4925	134.4	21.691	134.8	38.2039	137.1	48.9793
	134.3	2.95996	132.1	4.8756	134.6	10.4846	134.5	21.6882	134.9	38.197	137.2	48.9634
	134.4	2.95955	132.2	4.8744	134.7	10.487	134.6	21.6804	135	38.1881	137.3	48.9515
	134.5	2.95914	132.3	4.8762	134.8	10.484	134.7	21.6764	135.1	38.1803	137.4	48.9414
	134.6	2.95873	132.4	4.8771	134.9	10.4853	134.8	21.6734	135.2	38.1753	137.5	48.9302
	134.7	2.95831	132.5	4.8761	135	10.4856	134.9	21.6758	135.3	38.1633	137.6	48.9174
	134.8	2.9579	132.6	4.8775	135.1	10.4841	135	21.6745	135.4	38.155	137.7	48.8985
	134.9	2.95749	132.7	4.8818	135.2	10.4849	135.1	21.6641	135.5	38.1456	137.8	48.8845
	135	2.95708	132.8	4.8822	135.3	10.4859	135.2	21.6655	135.6	38.1373	137.9	48.8716
	135.1	2.95667	132.9	4.8791	135.4	10.4886	135.3	21.6632	135.7	38.1274	138	48.8563
	135.2	2.95626	133	4.8788	135.5	10.4922	135.4	21.6643	135.8	38.1203	138.1	48.8422
	135.3	2.95585	133.1	4.8766	135.6	10.4895	135.5	21.6656	135.9	38.1151	138.2	48.8289
	135.4	2.95543	133.2	4.8729	135.7	10.4893	135.6	21.6632	136	38.1068	138.3	48.8208
	135.5	2.95502	133.3	4.8709	135.8	10.4866	135.7	21.6563	136.1	38.0982	138.4	48.8061
	135.6	2.95461	133.4	4.8641	135.9	10.4869	135.8	21.6545	136.2	38.0929	138.5	48.7904
	135.7	2.9542	133.5	4.8615	136	10.4843	135.9	21.6563	136.3	38.087	138.6	48.7798
	135.8	2.95379	133.6	4.8577	136.1	10.4848	136	21.6537	136.4	38.0785	138.7	48.7647
	135.9	2.95338	133.7	4.8547	136.2	10.4842	136.1	21.6496	136.5	38.0706	138.8	48.7497
	136	2.95297	133.8	4.8511	136.3	10.4862	136.2	21.6463	136.6	38.0667	138.9	48.7372
	136.1	2.95256	133.9	4.8508	136.4	10.4877	136.3	21.645	136.7	38.0618	139	48.7294
	136.2	2.95215	134	4.8486	136.5	10.4847	136.4	21.6447	136.8	38.0569	139.1	48.7227
	136.3	2.95173	134.1	4.8433	136.6	10.485	136.5	21.644	136.9	38.0474	139.2	48.7156
	136.4	2.95132	134.2	4.8383	136.7	10.4852	136.6	21.6413	137	38.0385	139.3	48.7014
	136.5	2.95091	134.3	4.8374	136.8	10.4827	136.7	21.6428	137.1	38.0315	139.4	48.6876
	136.6	2.9505	134.4	4.8382	136.9	10.4835	136.8	21.643	137.2	38.0265	139.5	48.6768
	136.7	2.95009	134.5	4.8375	137	10.4818	136.9	21.6418	137.3	38.0193	139.6	48.6626
	136.8	2.94968	134.6	4.8352	137.1	10.4787	137	21.6402	137.4	38.014	139.7	48.6527
	136.9	2.94927	134.7	4.8361	137.2	10.4783	137.1	21.6388	137.5	38.0054	139.8	48.6398
	137	2.94886	134.8	4.8334	137.3	10.4815	137.2	21.6347	137.6	37.9981	139.9	48.6251
	137.1	2.94845	134.9	4.8357	137.4	10.4819	137.3	21.6317	137.7	37.9833	140	48.6091
	137.2	2.94804	135	4.839	137.5	10.4782	137.4	21.6292	137.8	37.9771	140.1	48.5941
	137.3	2.94763	135.1	4.8347	137.6	10.4768	137.5	21.6272	137.9	37.9721	140.2	48.582
	137.4	2.94722	135.2	4.8366	137.7	10.4706	137.6	21.6259	138	37.9668	140.3	48.5658
	137.5	2.94681	135.3	4.839	137.8	10.4728	137.7	21.6192	138.1	37.9634	140.4	48.5512
	137.6	2.9464	135.4	4.8419	137.9	10.4771	137.8	21.6182	138.2	37.9545	140.5	48.536
	137.7	2.94599	135.5	4.847	138	10.4793	137.9	21.6155	138.3	37.9519	140.6	48.5253
	137.8	2.94558	135.6	4.8492	138.1	10.4799	138	21.6127	138.4	37.9445	140.7	48.5117
	137.9	2.94517	135.7	4.8514	138.2	10.4789	138.1	21.6069	138.5	37.9341	140.8	48.5008
	138	2.94476	135.8	4.8563	138.3	10.4793	138.2	21.6074	138.6	37.9271	140.9	48.4888
	138.1	2.94435	135.9	4.8531	138.4	10.4773	138.3	21.6075	138.7	37.9173	141	48.4801
	138.2	2.94394	136	4.8512	138.5	10.4753	138.4	21.6048	138.8	37.9016	141.1	48.4654
	138.3	2.94353	136.1	4.8504	138.6	10.4734	138.5	21.6032	138.9	37.8948	141.2	48.4513
	138.4	2.94312	136.2	4.8461	138.7	10.4712	138.6	21.597	139	37.8871	141.3	48.4377
	138.5	2.94271	136.3	4.8489	138.8	10.4678	138.7	21.5913	139.1	37.8844	141.4	48.4219
	138.6	2.9423	136.4	4.8484	138.9	10.4645	138.8	21.589	139.2	37.8819	141.5	48.4063
	138.7	2.94189	136.5	4.8458	139	10.4651	138.9	21.5862	139.3	37.8733	141.6	48.3922
	138.8	2.94149	136.6	4.847	139.1	10.4708	139	21.5856	139.4	37.861	141.7	48.3749
	138.9	2.94108	136.7	4.8466	139.2	10.47	139.1	21.5891	139.5	37.8509	141.8	48.3609
	139	2.94067	136.8	4.8438	139.3	10.4684	139.2	21.5927	139.6	37.8426	141.9	48.3496
	139.1	2.94026	136.9	4.8416	139.4	10.4686	139.3	21.5883	139.7	37.8386	142	48.3394
	139.2	2.93985	137	4.8374	139.5	10.4647	139.4	21.5876	139.8	37.8327	142.1	48.3246
	139.3	2.93944	137.1	4.8364	139.6	10.462	139.5	21.5833	139.9	37.8259	142.2	48.311
	139.4	2.93903	137.2	4.8353	139.7	10.4613	139.6	21.5782	140	37.8174	142.3	48.3017
	139.5	2.93862	137.3	4.8316	139.8	10.4605	139.7	21.5781	140.1	37.8094	142.4	48.2874
	139.6	2.93821	137.4	4.8301	139.9	10.4617	139.8	21.5786	140.2	37.8063	142.5	48.2711
	139.7	2.9378	137.5	4.8336	140	10.4574	139.9	21.5754	140.3	37.7979	142.6	48.2595
	139.8	2.9374	137.6	4.8337	140.1	10.4512	140	21.5669	140.4	37.7906	142.7	48.2452
	139.9	2.93699	137.7	4.8295	140.2	10.4549	140.1	21.5589	140.5	37.785	142.8	48.236
	140	2.93658	137.8	4.8304	140.3	10.4555	140.2	21.5548	140.6	37.7737	142.9	48.2269
	140.1	2.93617	137.9	4.8257	140.4	10.4569	140.3	21.5511	140.7	37.7656	143	48.2072
	140.2	2.93576	138	4.8276	140.5	10.4544	140.4	21.5497	140.8	37.7574	143.1	48.194
	140.3	2.93535	138.1	4.829	140.6	10.4568	140.5	21.5503	140.9	37.7495	143.2	48.1787
	140.4	2.93494	138.2	4.8264	140.7	10.4564	140.6	21.5514	141	37.7427	143.3	48.1647
	140.5	2.93454	138.3	4.8235	140.8	10.4584	140.7	21.5523	141.1	37.7345	143.4	48.1505
	140.6	2.93413	138.4	4.8211	140.9	10.461	140.8	21.5521	141.2	37.7264	143.5	48.1372
	140.7	2.93372	138.5	4.8206	141	10.4612	140.9	21.551	141.3	37.7197	143.6	48.1223
	140.8	2.93331	138.6	4.8215	141.1	10.4589	141	21.5477	141.4	37.7112	143.7	48.1084
	140.9	2.9329	138.7	4.8147	141.2	10.4574	141.1	21.5451	141.5	37.7018	143.8	48.0952
	141	2.9325	138.8	4.8135	141.3	10.4585	141.2	21.5445	141.6	37.695	143.9	48.0796
	141.1	2.93209	138.9	4.8114	141.4	10.4549	141.3	21.5418	141.7	37.6809	144	48.0612
	141.2	2.93168	139	4.811	141.5	10.45	141.4	21.5384	141.8	37.6692	144.1	48.0447
	141.3	2.93127	139.1	4.8127	141.6	10.4455	141.5	21.5306	141.9	37.6626	144.2	48.0337
	141.4	2.93086	139.2	4.8138	141.7	10.4381	141.6	21.5257	142	37.6558	144.3	48.0246
	141.5	2.93046	139.3	4.8129	141.8	10.4304	141.7	21.5172	142.1	37.6468	144.4	48.0111
	141.6	2.93005	139.4	4.8131	141.9	10.43	141.8	21.5118	142.2	37.6358	144.5	48.0013
	141.7	2.92964	139.5	4.8117	142	10.4306	141.9	21.5114	142.3	37.633	144.6	47.9912
	141.8	2.92923	139.6	4.8134	142.1	10.4256	142	21.5112	142.4	37.6298	144.7	47.9774
	141.9	2.92883	139.7	4.8156	142.2	10.4217	142.1	21.5031	142.5	37.6206	144.8	47.9644
	142	2.92842	139.8	4.818	142.3	10.4268	142.2	21.4976	142.6	37.6115	144.9	47.9499
	142.1	2.92801	139.9	4.819	142.4	10.4267	142.3	21.5006	142.7	37.6044	145	47.9408
	142.2	2.9276	140	4.8161	142.5	10.4243	142.4	21.5022	142.8	37.5999	145.1	47.921
	142.3	2.9272	140.1	4.8138	142.6	10.4204	142.5	21.4964	142.9	37.5909	145.2	47.9047
	142.4	2.92679	140.2	4.8135	142.7	10.4217	142.6	21.4928	143	37.5783	145.3	47.887
	142.5	2.92638	140.3	4.8136	142.8	10.4199	142.7	21.4927	143.1	37.5738	145.4	47.8747
	142.6	2.92598	140.4	4.8129	142.9	10.4186	142.8	21.494	143.2	37.5673	145.5	47.8625
	142.7	2.92557	140.5	4.8107	143	10.4101	142.9	21.4908	143.3	37.558	145.6	47.8474
	142.8	2.92516	140.6	4.8091	143.1	10.4104	143	21.4841	143.4	37.5511	145.7	47.8349
	142.9	2.92476	140.7	4.8082	143.2	10.4095	143.1	21.4827	143.5	37.5427	145.8	47.8206
	143	2.92435	140.8	4.81	143.3	10.4078	143.2	21.4822	143.6	37.5343	145.9	47.8133
	143.1	2.92394	140.9	4.8122	143.4	10.4025	143.3	21.4789	143.7	37.5284	146	47.8058
	143.2	2.92354	141	4.8121	143.5	10.4004	143.4	21.4722	143.8	37.5226	146.1	47.7938
	143.3	2.92313	141.1	4.8079	143.6	10.3977	143.5	21.4698	143.9	37.5153	146.2	47.7785
	143.4	2.92272	141.2	4.8077	143.7	10.3968	143.6	21.4661	144	37.5015	146.3	47.7628
	143.5	2.92232	141.3	4.8068	143.8	10.3984	143.7	21.4637	144.1	37.4877	146.4	47.7526
	143.6	2.92191	141.4	4.8032	143.9	10.3973	143.8	21.4632	144.2	37.4801	146.5	47.741
	143.7	2.9215	141.5	4.802	144	10.3894	143.9	21.4568	144.3	37.4719	146.6	47.7257
	143.8	2.9211	141.6	4.7966	144.1	10.3856	144	21.4511	144.4	37.4617	146.7	47.7144
	143.9	2.92069	141.7	4.7903	144.2	10.3807	144.1	21.4447	144.5	37.4548	146.8	47.7018
	144	2.92028	141.8	4.7854	144.3	10.3781	144.2	21.4453	144.6	37.4517	146.9	47.6896
	144.1	2.91988	141.9	4.7824	144.4	10.3746	144.3	21.4401	144.7	37.4474	147	47.6779
	144.2	2.91947	142	4.7882	144.5	10.3758	144.4	21.4365	144.8	37.4438	147.1	47.6618
	144.3	2.91907	142.1	4.786	144.6	10.3776	144.5	21.4346	144.9	37.4413	147.2	47.6449
	144.4	2.91866	142.2	4.7826	144.7	10.3802	144.6	21.4325	145	37.4384	147.3	47.6329
	144.5	2.91825	142.3	4.7844	144.8	10.3779	144.7	21.4322	145.1	37.4266	147.4	47.6183
	144.6	2.91785	142.4	4.7816	144.9	10.3776	144.8	21.4261	145.2	37.4142	147.5	47.6047
	144.7	2.91744	142.5	4.7813	145	10.3808	144.9	21.4204	145.3	37.4014	147.6	47.5941
	144.8	2.91704	142.6	4.7803	145.1	10.3741	145	21.4195	145.4	37.3942	147.7	47.5847
	144.9	2.91663	142.7	4.7823	145.2	10.3667	145.1	21.412	145.5	37.3885	147.8	47.5703
	145	2.91622	142.8	4.786	145.3	10.3623	145.2	21.4051	145.6	37.381	147.9	47.555
	145.1	2.91582	142.9	4.7899	145.4	10.365	145.3	21.3979	145.7	37.3691	148	47.5412
	145.2	2.91541	143	4.7859	145.5	10.3639	145.4	21.3972	145.8	37.3582	148.1	47.5276
	145.3	2.91501	143.1	4.7887	145.6	10.3591	145.5	21.3934	145.9	37.3555	148.2	47.5142
	145.4	2.9146	143.2	4.7904	145.7	10.3583	145.6	21.3899	146	37.3518	148.3	47.5018
	145.5	2.9142	143.3	4.7907	145.8	10.3605	145.7	21.3866	146.1	37.3457	148.4	47.4917
	145.6	2.91379	143.4	4.7914	145.9	10.3649	145.8	21.3829	146.2	37.3388	148.5	47.4825
	145.7	2.91339	143.5	4.7936	146	10.3692	145.9	21.3858	146.3	37.3299	148.6	47.4696
	145.8	2.91298	143.6	4.7917	146.1	10.373	146	21.3854	146.4	37.3212	148.7	47.4558
	145.9	2.91258	143.7	4.7936	146.2	10.3721	146.1	21.3846	146.5	37.3134	148.8	47.4482
	146	2.91217	143.8	4.7957	146.3	10.3667	146.2	21.3791	146.6	37.3038	148.9	47.4347
	146.1	2.91177	143.9	4.7979	146.4	10.3657	146.3	21.3755	146.7	37.3003	149	47.4199
	146.2	2.91136	144	4.7946	146.5	10.3669	146.4	21.3754	146.8	37.2959	149.1	47.4133
	146.3	2.91096	144.1	4.7921	146.6	10.3698	146.5	21.3744	146.9	37.2921	149.2	47.3996
	146.4	2.91055	144.2	4.7925	146.7	10.3643	146.6	21.373	147	37.2864	149.3	47.3906
	146.5	2.91015	144.3	4.7942	146.8	10.3661	146.7	21.3691	147.1	37.2794	149.4	47.3785
	146.6	2.90974	144.4	4.7975	146.9	10.3638	146.8	21.3662	147.2	37.2695	149.5	47.3711
	146.7	2.90934	144.5	4.7977	147	10.3629	146.9	21.3642	147.3	37.2608	149.6	47.3569
	146.8	2.90893	144.6	4.7994	147.1	10.3632	147	21.3636	147.4	37.2496	149.7	47.3474
	146.9	2.90853	144.7	4.8007	147.2	10.3607	147.1	21.3599	147.5	37.2409	149.8	47.3378
	147	2.90812	144.8	4.8035	147.3	10.3592	147.2	21.3519	147.6	37.234	149.9	47.3296
	147.1	2.90772	144.9	4.8023	147.4	10.3553	147.3	21.3473	147.7	37.2324	150	47.3179
	147.2	2.90732	145	4.8025	147.5	10.3544	147.4	21.3409	147.8	37.2307	150.1	47.3054
	147.3	2.90691	145.1	4.7968	147.6	10.3548	147.5	21.3322	147.9	37.2229	150.2	47.2957
	147.4	2.90651	145.2	4.7917	147.7	10.3519	147.6	21.3301	148	37.2161	150.3	47.2808
	147.5	2.9061	145.3	4.7886	147.8	10.3544	147.7	21.3289	148.1	37.2078	150.4	47.2703
	147.6	2.9057	145.4	4.7904	147.9	10.355	147.8	21.3293	148.2	37.1979	150.5	47.2567
	147.7	2.90529	145.5	4.7908	148	10.3534	147.9	21.3243	148.3	37.1964	150.6	47.2442
	147.8	2.90489	145.6	4.7911	148.1	10.3495	148	21.3212	148.4	37.1853	150.7	47.2297
	147.9	2.90449	145.7	4.7852	148.2	10.3499	148.1	21.3177	148.5	37.1771	150.8	47.2161
	148	2.90408	145.8	4.7777	148.3	10.3518	148.2	21.3151	148.6	37.1719	150.9	47.2044
	148.1	2.90368	145.9	4.7816	148.4	10.3489	148.3	21.311	148.7	37.1653	151	47.1952
	148.2	2.90328	146	4.7841	148.5	10.3486	148.4	21.3056	148.8	37.1588	151.1	47.1839
	148.3	2.90287	146.1	4.7835	148.6	10.3447	148.5	21.3036	148.9	37.1529	151.2	47.1713
	148.4	2.90247	146.2	4.7808	148.7	10.3455	148.6	21.3022	149	37.1459	151.3	47.16
	148.5	2.90206	146.3	4.7796	148.8	10.3432	148.7	21.3008	149.1	37.1429	151.4	47.1477
	148.6	2.90166	146.4	4.7832	148.9	10.3416	148.8	21.2982	149.2	37.131	151.5	47.1361
	148.7	2.90126	146.5	4.7868	149	10.3381	148.9	21.2925	149.3	37.1241	151.6	47.1256
	148.8	2.90085	146.6	4.7888	149.1	10.3419	149	21.2879	149.4	37.1189	151.7	47.1137
	148.9	2.90045	146.7	4.7911	149.2	10.3381	149.1	21.2875	149.5	37.1145	151.8	47.0975
	149	2.90005	146.8	4.7946	149.3	10.3412	149.2	21.2845	149.6	37.1101	151.9	47.0807
	149.1	2.89964	146.9	4.7962	149.4	10.3399	149.3	21.2831	149.7	37.105	152	47.0692
	149.2	2.89924	147	4.7968	149.5	10.3432	149.4	21.2793	149.8	37.0957	152.1	47.0587
	149.3	2.89884	147.1	4.7954	149.6	10.345	149.5	21.2795	149.9	37.0918	152.2	47.0497
	149.4	2.89843	147.2	4.7944	149.7	10.3477	149.6	21.2782	150	37.0866	152.3	47.0403
	149.5	2.89803	147.3	4.7924	149.8	10.3469	149.7	21.2765	150.1	37.0829	152.4	47.0319
	149.6	2.89763	147.4	4.7892	149.9	10.3507	149.8	21.2719	150.2	37.0827	152.5	47.0186
	149.7	2.89723	147.5	4.7868	150	10.3477	149.9	21.2702	150.3	37.0721	152.6	47.0079
	149.8	2.89682	147.6	4.7826	150.1	10.3483	150	21.2687	150.4	37.0681	152.7	46.9994
	149.9	2.89642	147.7	4.7846	150.2	10.3518	150.1	21.2677	150.5	37.0629	152.8	46.9866
	150	2.89602	147.8	4.7835	150.3	10.3526	150.2	21.2713	150.6	37.0553	152.9	46.9742
	150.1	2.89561	147.9	4.7771	150.4	10.3542	150.3	21.2643	150.7	37.0442	153	46.9657
	150.2	2.89521	148	4.7797	150.5	10.3559	150.4	21.2614	150.8	37.037	153.1	46.9541
	150.3	2.89481	148.1	4.776	150.6	10.3551	150.5	21.2631	150.9	37.0272	153.2	46.9441
	150.4	2.89441	148.2	4.7736	150.7	10.353	150.6	21.2605	151	37.0161	153.3	46.9353
	150.5	2.894	148.3	4.774	150.8	10.3484	150.7	21.257	151.1	37.0076	153.4	46.9253
	150.6	2.8936	148.4	4.7741	150.9	10.349	150.8	21.2541	151.2	37.0021	153.5	46.9132
	150.7	2.8932	148.5	4.7758	151	10.3479	150.9	21.2546	151.3	36.9978	153.6	46.9004
	150.8	2.8928	148.6	4.7719	151.1	10.3479	151	21.252	151.4	36.9904	153.7	46.8876
	150.9	2.8924	148.7	4.7732	151.2	10.3448	151.1	21.2463	151.5	36.9838	153.8	46.8792
	151	2.89199	148.8	4.7727	151.3	10.3479	151.2	21.2428	151.6	36.9772	153.9	46.8685
	151.1	2.89159	148.9	4.7697	151.4	10.3485	151.3	21.2413	151.7	36.9672	154	46.8549
	151.2	2.89119	149	4.7644	151.5	10.3465	151.4	21.2379	151.8	36.9608	154.1	46.843
	151.3	2.89079	149.1	4.7659	151.6	10.3435	151.5	21.2354	151.9	36.9538	154.2	46.8311
	151.4	2.89039	149.2	4.7634	151.7	10.3421	151.6	21.2324	152	36.9484	154.3	46.8159
	151.5	2.88998	149.3	4.764	151.8	10.3398	151.7	21.2315	152.1	36.9418	154.4	46.8014
	151.6	2.88958	149.4	4.7648	151.9	10.3353	151.8	21.2288	152.2	36.9344	154.5	46.7863
	151.7	2.88918	149.5	4.7671	152	10.3363	151.9	21.228	152.3	36.9286	154.6	46.7697
	151.8	2.88878	149.6	4.7676	152.1	10.3353	152	21.2265	152.4	36.9222	154.7	46.7583
	151.9	2.88838	149.7	4.7711	152.2	10.3345	152.1	21.2286	152.5	36.9187	154.8	46.7489
	152	2.88798	149.8	4.7703	152.3	10.3378	152.2	21.2287	152.6	36.9129	154.9	46.7309
	152.1	2.88757	149.9	4.7716	152.4	10.3413	152.3	21.2314	152.7	36.9073	155	46.716
	152.2	2.88717	150	4.7677	152.5	10.3388	152.4	21.2316	152.8	36.9	155.1	46.7046
	152.3	2.88677	150.1	4.7711	152.6	10.338	152.5	21.2267	152.9	36.8914	155.2	46.6903
	152.4	2.88637	150.2	4.771	152.7	10.3353	152.6	21.2244	153	36.8839	155.3	46.6803
	152.5	2.88597	150.3	4.7659	152.8	10.3375	152.7	21.2216	153.1	36.8766	155.4	46.6658
	152.6	2.88557	150.4	4.7659	152.9	10.3312	152.8	21.2208	153.2	36.8717	155.5	46.6549
	152.7	2.88517	150.5	4.761	153	10.3322	152.9	21.2152	153.3	36.868	155.6	46.642
	152.8	2.88476	150.6	4.762	153.1	10.3263	153	21.213	153.4	36.8659	155.7	46.631
	152.9	2.88436	150.7	4.7587	153.2	10.3255	153.1	21.2097	153.5	36.8599	155.8	46.6224
	153	2.88396	150.8	4.7542	153.3	10.3291	153.2	21.2121	153.6	36.851	155.9	46.6148
	153.1	2.88356	150.9	4.7503	153.4	10.3303	153.3	21.2137	153.7	36.8448	156	46.6017
	153.2	2.88316	151	4.7475	153.5	10.3302	153.4	21.2124	153.8	36.8379	156.1	46.5909
	153.3	2.88276	151.1	4.7532	153.6	10.3262	153.5	21.2102	153.9	36.8304	156.2	46.5796
	153.4	2.88236	151.2	4.7515	153.7	10.3235	153.6	21.2109	154	36.8246	156.3	46.5675
	153.5	2.88196	151.3	4.7524	153.8	10.3329	153.7	21.2128	154.1	36.8159	156.4	46.5515
	153.6	2.88156	151.4	4.7524	153.9	10.3289	153.8	21.2151	154.2	36.808	156.5	46.5335
	153.7	2.88116	151.5	4.7515	154	10.327	153.9	21.2093	154.3	36.7992	156.6	46.5273
	153.8	2.88076	151.6	4.7483	154.1	10.3286	154	21.2127	154.4	36.7891	156.7	46.5114
	153.9	2.88036	151.7	4.7451	154.2	10.3333	154.1	21.2134	154.5	36.7854	156.8	46.5001
	154	2.87996	151.8	4.7437	154.3	10.3299	154.2	21.2112	154.6	36.7767	156.9	46.4891
	154.1	2.87956	151.9	4.7455	154.4	10.3248	154.3	21.2027	154.7	36.7711	157	46.4809
	154.2	2.87916	152	4.7477	154.5	10.3204	154.4	21.2023	154.8	36.7671	157.1	46.4699
	154.3	2.87876	152.1	4.7498	154.6	10.3141	154.5	21.2006	154.9	36.7541	157.2	46.461
	154.4	2.87836	152.2	4.7525	154.7	10.3144	154.6	21.1983	155	36.7452	157.3	46.4484
	154.5	2.87795	152.3	4.7571	154.8	10.3141	154.7	21.1976	155.1	36.7351	157.4	46.4393
	154.6	2.87755	152.4	4.7596	154.9	10.3092	154.8	21.1963	155.2	36.7248	157.5	46.4279
	154.7	2.87715	152.5	4.7569	155	10.3116	154.9	21.1907	155.3	36.7192	157.6	46.4142
	154.8	2.87675	152.6	4.7541	155.1	10.3175	155	21.1901	155.4	36.711	157.7	46.4043
	154.9	2.87635	152.7	4.7557	155.2	10.3181	155.1	21.1866	155.5	36.7064	157.8	46.3962
	155	2.87596	152.8	4.7561	155.3	10.3183	155.2	21.182	155.6	36.6985	157.9	46.3909
	155.1	2.87556	152.9	4.7505	155.4	10.312	155.3	21.1775	155.7	36.6875	158	46.3826
	155.2	2.87516	153	4.7477	155.5	10.3101	155.4	21.1742	155.8	36.6783	158.1	46.3712
	155.3	2.87476	153.1	4.745	155.6	10.3076	155.5	21.1756	155.9	36.6752	158.2	46.3595
	155.4	2.87436	153.2	4.7483	155.7	10.3038	155.6	21.1731	156	36.6691	158.3	46.3435
	155.5	2.87396	153.3	4.7511	155.8	10.3003	155.7	21.1682	156.1	36.6619	158.4	46.33
	155.6	2.87356	153.4	4.753	155.9	10.3008	155.8	21.1644	156.2	36.655	158.5	46.3166
	155.7	2.87316	153.5	4.7529	156	10.2954	155.9	21.1651	156.3	36.6477	158.6	46.3052
	155.8	2.87276	153.6	4.7519	156.1	10.2957	156	21.164	156.4	36.6362	158.7	46.2943
	155.9	2.87236	153.7	4.7548	156.2	10.2952	156.1	21.1611	156.5	36.6242	158.8	46.2855
	156	2.87196	153.8	4.7565	156.3	10.2926	156.2	21.1568	156.6	36.6199	158.9	46.2707
	156.1	2.87156	153.9	4.7539	156.4	10.2899	156.3	21.153	156.7	36.6097	159	46.2592
	156.2	2.87116	154	4.7562	156.5	10.29	156.4	21.1473	156.8	36.6041	159.1	46.2491
	156.3	2.87076	154.1	4.7563	156.6	10.2928	156.5	21.1478	156.9	36.5956	159.2	46.236
	156.4	2.87036	154.2	4.7583	156.7	10.2876	156.6	21.1488	157	36.5893	159.3	46.2239
	156.5	2.86996	154.3	4.7552	156.8	10.2873	156.7	21.1438	157.1	36.5871	159.4	46.2115
	156.6	2.86957	154.4	4.7534	156.9	10.2893	156.8	21.1413	157.2	36.5843	159.5	46.1972
	156.7	2.86917	154.5	4.7542	157	10.2908	156.9	21.1404	157.3	36.574	159.6	46.1837
	156.8	2.86877	154.6	4.7541	157.1	10.2887	157	21.1404	157.4	36.5696	159.7	46.1729
	156.9	2.86837	154.7	4.7573	157.2	10.2923	157.1	21.1413	157.5	36.5657	159.8	46.162
	157	2.86797	154.8	4.7588	157.3	10.2932	157.2	21.145	157.6	36.5554	159.9	46.1496
	157.1	2.86757	154.9	4.7561	157.4	10.2931	157.3	21.1445	157.7	36.5497	160	46.1354
	157.2	2.86717	155	4.7528	157.5	10.2903	157.4	21.1426	157.8	36.543	160.1	46.1289
	157.3	2.86677	155.1	4.7542	157.6	10.2865	157.5	21.1416	157.9	36.5377	160.2	46.119
	157.4	2.86638	155.2	4.7498	157.7	10.2885	157.6	21.1343	158	36.5298	160.3	46.106
	157.5	2.86598	155.3	4.7495	157.8	10.2908	157.7	21.1297	158.1	36.5212	160.4	46.0942
	157.6	2.86558	155.4	4.7459	157.9	10.2918	157.8	21.1254	158.2	36.5153	160.5	46.0843
	157.7	2.86518	155.5	4.7442	158	10.2895	157.9	21.1251	158.3	36.5058	160.6	46.071
	157.8	2.86478	155.6	4.7437	158.1	10.2888	158	21.1216	158.4	36.4964	160.7	46.0652
	157.9	2.86439	155.7	4.741	158.2	10.2879	158.1	21.1184	158.5	36.4878	160.8	46.0602
	158	2.86399	155.8	4.7361	158.3	10.2828	158.2	21.1138	158.6	36.479	160.9	46.0503
	158.1	2.86359	155.9	4.7373	158.4	10.2773	158.3	21.1087	158.7	36.4738	161	46.0397
	158.2	2.86319	156	4.7365	158.5	10.2727	158.4	21.1063	158.8	36.4661	161.1	46.0301
	158.3	2.86279	156.1	4.7381	158.6	10.2728	158.5	21.1039	158.9	36.4554	161.2	46.0216
	158.4	2.8624	156.2	4.7352	158.7	10.2717	158.6	21.103	159	36.4507	161.3	46.0069
	158.5	2.862	156.3	4.7388	158.8	10.2712	158.7	21.1019	159.1	36.4495	161.4	45.9905
	158.6	2.8616	156.4	4.7371	158.9	10.2666	158.8	21.0993	159.2	36.4423	161.5	45.977
	158.7	2.8612	156.5	4.7355	159	10.2691	158.9	21.0921	159.3	36.4329	161.6	45.9625
	158.8	2.8608	156.6	4.7395	159.1	10.2721	159	21.0924	159.4	36.4256	161.7	45.9493
	158.9	2.86041	156.7	4.7363	159.2	10.2763	159.1	21.0918	159.5	36.4177	161.8	45.938
	159	2.86001	156.8	4.7369	159.3	10.2748	159.2	21.0887	159.6	36.4116	161.9	45.9226
	159.1	2.85961	156.9	4.7395	159.4	10.2719	159.3	21.0858	159.7	36.4075	162	45.9141
	159.2	2.85921	157	4.7421	159.5	10.2683	159.4	21.0807	159.8	36.4041	162.1	45.9052
	159.3	2.85882	157.1	4.745	159.6	10.2665	159.5	21.0801	159.9	36.3979	162.2	45.8966
	159.4	2.85842	157.2	4.7442	159.7	10.2692	159.6	21.0792	160	36.3913	162.3	45.884
	159.5	2.85802	157.3	4.7479	159.8	10.2722	159.7	21.0778	160.1	36.386	162.4	45.8742
	159.6	2.85762	157.4	4.7528	159.9	10.2697	159.8	21.0731	160.2	36.3819	162.5	45.8622
	159.7	2.85723	157.5	4.7567	160	10.2694	159.9	21.0709	160.3	36.3756	162.6	45.8538
	159.8	2.85683	157.6	4.7525	160.1	10.2721	160	21.0684	160.4	36.3684	162.7	45.8409
	159.9	2.85643	157.7	4.7546	160.2	10.2726	160.1	21.0658	160.5	36.3589	162.8	45.8359
	160	2.85604	157.8	4.7562	160.3	10.2674	160.2	21.0647	160.6	36.3498	162.9	45.827
	160.1	2.85564	157.9	4.7599	160.4	10.2637	160.3	21.0615	160.7	36.346	163	45.8178
	160.2	2.85524	158	4.7597	160.5	10.2647	160.4	21.0632	160.8	36.3454	163.1	45.8026
	160.3	2.85485	158.1	4.7596	160.6	10.2651	160.5	21.0604	160.9	36.3402	163.2	45.7931
	160.4	2.85445	158.2	4.7589	160.7	10.2667	160.6	21.0563	161	36.335	163.3	45.7775
	160.5	2.85405	158.3	4.7564	160.8	10.2716	160.7	21.0534	161.1	36.3269	163.4	45.7651
	160.6	2.85366	158.4	4.7512	160.9	10.2727	160.8	21.0562	161.2	36.3223	163.5	45.7528
	160.7	2.85326	158.5	4.7482	161	10.2703	160.9	21.0587	161.3	36.3134	163.6	45.7439
	160.8	2.85286	158.6	4.7466	161.1	10.2682	161	21.0578	161.4	36.3034	163.7	45.7374
	160.9	2.85247	158.7	4.7468	161.2	10.2624	161.1	21.0559	161.5	36.2944	163.8	45.725
	161	2.85207	158.8	4.7434	161.3	10.2554	161.2	21.0539	161.6	36.2857	163.9	45.7062
	161.1	2.85167	158.9	4.7395	161.4	10.2487	161.3	21.0524	161.7	36.2792	164	45.6896
	161.2	2.85128	159	4.7404	161.5	10.2487	161.4	21.0487	161.8	36.2745	164.1	45.6816
	161.3	2.85088	159.1	4.7438	161.6	10.2502	161.5	21.043	161.9	36.2724	164.2	45.6746
	161.4	2.85049	159.2	4.7453	161.7	10.2511	161.6	21.0408	162	36.2678	164.3	45.6662
	161.5	2.85009	159.3	4.7431	161.8	10.2475	161.7	21.0398	162.1	36.2605	164.4	45.656
	161.6	2.84969	159.4	4.7391	161.9	10.2481	161.8	21.039	162.2	36.2541	164.5	45.6434
	161.7	2.8493	159.5	4.7367	162	10.2511	161.9	21.0403	162.3	36.2439	164.6	45.6324
	161.8	2.8489	159.6	4.7394	162.1	10.2506	162	21.0412	162.4	36.234	164.7	45.6215
	161.9	2.84851	159.7	4.7375	162.2	10.2489	162.1	21.0406	162.5	36.2268	164.8	45.615
	162	2.84811	159.8	4.737	162.3	10.2433	162.2	21.0409	162.6	36.2251	164.9	45.6068
	162.1	2.84771	159.9	4.7367	162.4	10.2399	162.3	21.0376	162.7	36.2179	165	45.5959
	162.2	2.84732	160	4.7389	162.5	10.2344	162.4	21.0352	162.8	36.2128	165.1	45.5861
	162.3	2.84692	160.1	4.7401	162.6	10.2329	162.5	21.0338	162.9	36.2046	165.2	45.579
	162.4	2.84653	160.2	4.7412	162.7	10.2299	162.6	21.0298	163	36.199	165.3	45.5692
	162.5	2.84613	160.3	4.7408	162.8	10.2301	162.7	21.0205	163.1	36.191	165.4	45.5622
	162.6	2.84574	160.4	4.7401	162.9	10.2253	162.8	21.0187	163.2	36.1837	165.5	45.5505
	162.7	2.84534	160.5	4.7403	163	10.2211	162.9	21.014	163.3	36.1743	165.6	45.5399
	162.8	2.84495	160.6	4.7385	163.1	10.219	163	21.0104	163.4	36.1685	165.7	45.5316
	162.9	2.84455	160.7	4.7394	163.2	10.2201	163.1	21.0079	163.5	36.1621	165.8	45.5212
	163	2.84415	160.8	4.7457	163.3	10.2158	163.2	21.0055	163.6	36.1561	165.9	45.5081
	163.1	2.84376	160.9	4.7484	163.4	10.2159	163.3	20.9996	163.7	36.1548	166	45.4976
	163.2	2.84336	161	4.7474	163.5	10.2122	163.4	20.9942	163.8	36.1517	166.1	45.4913
	163.3	2.84297	161.1	4.7497	163.6	10.212	163.5	20.9937	163.9	36.1419	166.2	45.478
	163.4	2.84257	161.2	4.749	163.7	10.213	163.6	20.9912	164	36.132	166.3	45.4705
	163.5	2.84218	161.3	4.75	163.8	10.2155	163.7	20.9942	164.1	36.1291	166.4	45.4656
	163.6	2.84178	161.4	4.7437	163.9	10.2088	163.8	20.9955	164.2	36.1256	166.5	45.4545
	163.7	2.84139	161.5	4.7425	164	10.2032	163.9	20.9881	164.3	36.1186	166.6	45.4452
	163.8	2.84099	161.6	4.7426	164.1	10.2066	164	20.9791	164.4	36.1103	166.7	45.4396
	163.9	2.8406	161.7	4.7406	164.2	10.2093	164.1	20.9795	164.5	36.103	166.8	45.4255
	164	2.84021	161.8	4.7378	164.3	10.2058	164.2	20.9806	164.6	36.1001	166.9	45.4134
	164.1	2.83981	161.9	4.7371	164.4	10.2025	164.3	20.9791	164.7	36.0969	167	45.4036
	164.2	2.83942	162	4.74	164.5	10.1994	164.4	20.9767	164.8	36.09	167.1	45.3921
	164.3	2.83902	162.1	4.7375	164.6	10.1989	164.5	20.9694	164.9	36.0887	167.2	45.3799
	164.4	2.83863	162.2	4.7375	164.7	10.1975	164.6	20.9658	165	36.0873	167.3	45.3679
[truncated: 578 more rows]

## Sheet: Figure 4
a	time / min	NTC	3e-16	3e-15	3e-14	3e-13		b	logc / fM	I response	error bar		c	target cfDNA / fM	average	error bar	1	2	3		d	day	St value	error bar		e		average	error bar	1	2	3		f	time/ min	0.2	0.4	0.8	NTC		g						h		RNA 168
	0	0	0	0	0	0			-0.52288	38.1165	2.04472			NTC	0.201	0.01493	0.20699	0.184	0.212			1	87.6475	0.18695			gDNA 3 for EBV	66.7093	0.66107	66.1255	66.5754	67.4271			0	0	0	0	0				RNA-168	RNA-351	Mismatched			time /min	RNA-168 positive
	3	2.74476	4.42379	11.1567	10.6757	3.40212			0.47712	43.9653	3.93214			0.3	1.35182	0.02862	1.37546	1.32	1.36			2	89.4034	0.41831			without NgAgo for EBV	0.73156	0.58284	0.1773	1.10819	1.25036			3	6.61908	0.49169	3.32991	7.21649			current response	67.617	55.4739	22.9982			0	0
	6	1.31161	10.9665	13.8946	15.6372	5.80033			1.47712	50.0725	0.21519			3	2.06348	0.04532	2.11043	2.06	2.02			3	86.6379	0.27169			without NgAgo for Sepsis	2.34693	0.25957	2.07308	2.35812	2.59134			6	14.7683	7.45273	6.68818	4.03				62.7564	68.8152	28.8478			3	20.3449
	9	1.80287	15.1301	18.8227	19.1181	9.95538			2.47712	60.7176	3.16215			30	2.58712	0.03519	2.59136	2.55	2.62			4	84.8589	0.50894			without NgAgo for Organ	0.84402	0.59825	0.15232	1.18987	1.18717			9	19.4515	11.6546	10.0738	4.19				57.8818	53.6672	23.2705			6	33.3392
	12	0.79694	19.2937	22.861	25.6834	14.3196								300	3.7665	0.05759	3.7995	3.7	3.8			5	86.2844	0.24809			gDNA 3 for Sepsis	0.46139	0.29194	0.74503	0.16181	0.47733			12	26.0559	25.0331	13.4888	4.03									9	42.0465
	15	2.43858	26.2082	27.8576	30.3503	27.203																6	85.3004	2.21198			gDNA 3 for Organ	3.48779	0.83899	4.44732	3.12366	2.89239			15	29.7321	37.1955	16.9321	3.87									12	48.3013
	18	1.40552	27.9554	35.5236	40.0393	37.1166																7	87.3605	0.14119											18	41.821	48.9926	30.9889	5.24									15	53.9755
	21	1.84131	31.8959	36.8925	45.8985	46.4027																8	85.0528	0.68421											21	96.8616	60.2724	49.2076	5.8									18	60.0435
	24	2.64743	36.0595	39.425	49.9165	57.1389																9	83.2178	0.33928											24	103.021	77.6251	75.9368	5									21	67.3947
	27	2.20369	40.1487	46.2697	49.983	63.1344																10	83.4609	0.97655											27	103.852	81.9553	79.8739	6.13									24	104.996
	30	1.78264	38.1413	46.2012	50.318	61.8795																11	82.6876	1.0359											30	103.363	81.9896	83.8393	4.35									27	111.626
																						12	81.2737	0.12237																								30	113.362
																						13	80.6026	0.13072																								33	113.362
																						14	77.3054	0.21595																								36	114.281
																						15	76.1639	0.19614																								39	118.132
																						16	75.3014	0.16171																								42	121.537
																						17	63.3577	5.44831																								45	123.178
																						18	62.8492	0.27754																								48	123.8
																						19	55.8192	0.22367																								51	126.215
																						20	52.7916	6.22513																								54	135.291
																																																57	144.414
																																																60	150.565
																																																63	157.677
																																																66	157.677
																																																69	172.727
																																																72	189.249
																																																75	197.61
																																																78	210.855
																																																81	230.453
																																																84	238.346
																																																87	240.152
																																																90	242.226
																																																93	244.5
																																																96	244.634
[truncated: 3 more columns]

## Sheet: Figure 5
b	Time /min	I response of different time point								PCR curve of different time point						c		average	error bar	1	2	3		d	red line			green line			e	DNA			RNA			f	day	average of I response	error bar	1	2	3		g		NTC	SA-positive
		4	24	48	168	NTC				4	24	48	168	NTC			4 h	11.4933	0.17673	11.58	11.61	11.29			4	88.2669		4	27.3567			PCR	patch		PCR	patch			1	54.8741	0.01344	54.8743	54.8874	54.8605			0	0	0
	0	0	0	0	0	0			1	48.2367	17.4111	52.9967	7.90667	39.74			24 h	3.52667	0.10214	3.57	3.6	3.41			24	85.4211		24	27.4122			73.2514	91.1886		0.15626	0.13091			2	52.5184	0.05179	52.5779	52.4939	52.4833			1	4.3977	22.3925
	3	74.4173	17.3196	4.39158	53.9177	0.60998			2	31.3167	13.1867	41.6267	7.58	41.2			48 h	4.81667	0.06658	4.8	4.89	4.76			48	80.6038		48	27.6667			162.453	205.667		0.09127	0.09017			3	56.3576	0.97605	55.2319	56.872	56.9688			4	0	57.4172
	6	70.0715	21.5364	9.5151	55.4333	0.60998			3	28.8033	11.2644	37.85	6.83	37.3			7 day	9.14333	0.06807	9.12	9.22	9.09			168	107.241		168	26			965.598	140.737		0.14437	0.18456			4	52.4319	0.23062	52.1656	52.5639	52.5662			6	0	20.1018
	9	64.779	27.0791	9.60659	59.4097	0.58185			4	26.0167	9.93556	33.75	5.92667	34.03			healthy	0.50633	0.03808	0.48	0.55	0.489										1477.22	1024.71		0.20223	0.28543			5	54.6606	0.09298	54.5579	54.7391	54.6848			8	2.56444	12.9748
	12	78.3643	30.6442	24.2452	63.5582	0.34213			5	23.9967	8.80444	29.67	5.34	31.92																		1620.91	2345.81		0.16435	0.21126			6	51.9967	5.84079	45.2524	55.3416	55.3961			10	0	12.4508
	15	74.7456	31.648	27.6304	68.7589	3.18733			6	22.1433	7.87778	25.28	4.81	29.6																		15641.5	10966.1		0.15583	0.11835			7	50.2553	0.00575	50.2617	50.2505	50.2537			12	0	15.2489
	18	75.7222	35.1017	52.9735	72.9585	3.20933			7	19.45	6.98889	21.5067	4.13667	27.17																					0.2231	0.24302			8	54.3599	0.46915	53.8188	54.6524	54.6087			24	0	13.7949
	21	84.6918	37.3708	55.3522	76.3055	3.20933			8	16.96	5.69667	18.1633	3.54	25.15																									9	50.2797	0.51023	49.7024	50.4664	50.6703			36	0	12.9127
	24	87.5655	42.7043	65.4163	78.6431	3.23782			9	15.1567	4.78	15.84	2.95333	23.33																									10	53.7137	0.43773	53.2091	53.992	53.9399
	27	88.4063	56.9484	77.4931	93.2056	3.20933			10	13.38	3.81556	12.8333	2.07	21.42																									11	52.7624	0.04264	52.7171	52.7682	52.8018
	30	88.2669	85.4211	80.6038	107.241	3.20933			11	11.5333	3.06778	10.6433	1.43333	20.31																									12	49.8063	0.01856	49.7849	49.8165	49.8175
									12	9.09667	2.33556	8.43	1.09667	19.11																									13	48.1326	0.01475	48.1456	48.1166	48.1356
									13	7.44	1.69111	5.93333	0.43	17.13																									14	52.3534	0.000354885	52.3536	52.353	52.3536
									14	4.94	1.14556	4.11667	0.22333	15.63																									15	43.3214	0.18859	43.535	43.1779	43.2513
									15	2.54667	0.83556	3.01667	0.07667	14.86																									16	37.3795	0.23903	37.1035	37.512	37.5229
									16	1.19667	0.91556	1.37667	0	13.8																									17	36.6809	1.6292	34.9669	36.8666	38.2093
									17	0.29667	2.17778	0.54	1.05	12.96																												--	--	--
									18	0.58333	5.70889	0	4.82667	11.91
									19	4.22667	13.5033	0.94	13.7933	11.26
									20	13.9133	28.97	6.4	35.5667	9.89
									21	34.84	58.0844	19.7767	79.5667	8.13
									22	75.0333	108.611	47.0733	158.527	6.27
									23	146.453	187.007	98.2767	290.323	4.23
									24	260.257	301.149	191.543	479.05	2.6
									25	419.23	457.556	340.977	712.597	1.72
									26	609.99	654.863	561.02	965.167	1.36
									27	817.337	887.789	832.477	1209.81	1.13
									28	1016.92	1138.72	1130.3	1426.09	1.07
									29	1191.43	1390.94	1418.25	1606.9	1.05
									30	1337.41	1628.26	1673.42	1754.32	1.03
									31	1440.16	1828.45	1887.07	1849.2	1.06
									32	1515.89	1991.35	2043.5	1942.21	0.98
									33	1580.07	2125.97	2166.48	2011.1	0.98
									34	1631.33	2227.41	2264.3	2059.67	0.93
									35	1672.92	2300.67	2333.51	2101.76	0.76
									36	1699.14	2355.99	2392.69	2135.35	0.65
									37	1725.31	2401.27	2433.09	2161.23	0.58
									38	1737.27	2422.85	2453.2	2173.38	0.42
									39	1753.34	2452.45	2481.12	2189.89	0.15
									40	1762.27	2469.01	2496.79	2199.09	0

## Sheet: Supplementary figure 1
	Weight / g	error bar
Pristine	0.09163	5.7735e-05
Dipping in PBS	0.09173	5.7735e-05
Bake	0.0914	0.0001

## Sheet: Supplementary figure 4
a						b				c
SU-8 MN		Hydrogel MN				Time / s	Current / A			E / V	Current / A
Strian / %	Stress / MPa	Strian / %	Stress / MPa			0.1	3.95e-06			-0.196	-0.0001475
-0.0016	0.0189	-0.015	0.0091			0.2	3.052e-06			-0.192	-0.0001472
-0.0022	0.0187	-0.0237	0.0091			0.3	2.447e-06			-0.188	-0.0001472
0.0004	0.0186	0.0018	0.009			0.4	2.019e-06			-0.184	-0.000147
0.0097	0.0197	0.0939	0.0097			0.5	1.7e-06			-0.18	-0.0001468
0.0286	0.0237					0.6	1.465e-06			-0.176	-0.0001467
						0.7	1.271e-06			-0.172	-0.0001466
						0.8	1.106e-06			-0.168	-0.0001466
						0.9	9.629e-07			-0.164	-0.0001465
						1	8.213e-07			-0.16	-0.0001464
						1.1	7.059e-07			-0.156	-0.0001464
						1.2	6.216e-07			-0.152	-0.0001467
						1.3	5.23e-07			-0.148	-0.0001464
						1.4	4.642e-07			-0.144	-0.0001465
						1.5	3.926e-07			-0.14	-0.0001464
						1.6	3.265e-07			-0.136	-0.0001466
						1.7	2.756e-07			-0.132	-0.0001466
						1.8	2.168e-07			-0.128	-0.0001467
						1.9	1.746e-07			-0.124	-0.0001468
						2	1.221e-07			-0.12	-0.0001469
						2.1	8.475e-08			-0.116	-0.000147
						2.2	4.021e-08			-0.112	-0.000147
						2.3	5.213e-09			-0.108	-0.0001473
						2.4	-2.024e-08			-0.104	-0.0001474
						2.5	-6.239e-08			-0.1	-0.0001478
						2.6	-9.341e-08			-0.096	-0.0001478
						2.7	-1.165e-07			-0.092	-0.000148
						2.8	-1.555e-07			-0.088	-0.0001482
						2.9	-1.841e-07			-0.084	-0.0001486
						3	-2.183e-07			-0.08	-0.0001487
						3.1	-2.286e-07			-0.076	-0.0001491
						3.2	-2.517e-07			-0.072	-0.0001494
						3.3	-2.74e-07			-0.068	-0.0001496
						3.4	-2.954e-07			-0.064	-0.00015
						3.5	-3.034e-07			-0.06	-0.0001503
						3.6	-3.471e-07			-0.056	-0.0001508
						3.7	-3.718e-07			-0.052	-0.0001511
						3.8	-3.623e-07			-0.048	-0.0001515
						3.9	-3.917e-07			-0.044	-0.0001524
						4	-4.06e-07			-0.04	-0.0001529
						4.1	-4.259e-07			-0.036	-0.0001535
						4.2	-4.283e-07			-0.032	-0.000154
						4.3	-4.434e-07			-0.028	-0.0001549
						4.4	-4.832e-07			-0.024	-0.0001557
						4.5	-4.704e-07			-0.02	-0.0001567
						4.6	-5.038e-07			-0.016	-0.000158
						4.7	-5.11e-07			-0.012	-0.0001593
						4.8	-5.213e-07			-0.008	-0.0001611
						4.9	-5.349e-07			-0.004	-0.0001631
						5	-5.476e-07			0	-0.0001653
						5.1	-5.722e-07			0.004	-0.000168
						5.2	-5.778e-07			0.008	-0.0001706
						5.3	-5.842e-07			0.012	-0.0001738
						5.4	-5.961e-07			0.016	-0.0001771
						5.5	-5.977e-07			0.02	-0.0001807
						5.6	-6.072e-07			0.024	-0.0001844
						5.7	-6.216e-07			0.028	-0.000188
						5.8	-6.231e-07			0.032	-0.0001914
						5.9	-6.494e-07			0.036	-0.0001949
						6	-6.47e-07			0.04	-0.0001983
						6.1	-6.454e-07			0.044	-0.0002012
						6.2	-6.629e-07			0.048	-0.0002037
						6.3	-6.725e-07			0.052	-0.000206
						6.4	-6.796e-07			0.056	-0.0002078
						6.5	-6.884e-07			0.06	-0.0002093
						6.6	-6.955e-07			0.064	-0.0002104
						6.7	-7.13e-07			0.068	-0.0002111
						6.8	-7.17e-07			0.072	-0.0002114
						6.9	-7.305e-07			0.076	-0.0002112
						7	-7.345e-07			0.08	-0.0002106
						7.1	-7.337e-07			0.084	-0.0002097
						7.2	-7.385e-07			0.088	-0.0002082
						7.3	-7.592e-07			0.092	-0.0002061
						7.4	-7.536e-07			0.096	-0.0002035
						7.5	-7.552e-07			0.1	-0.0002005
						7.6	-7.623e-07			0.104	-0.000197
						7.7	-7.727e-07			0.108	-0.000193
						7.8	-7.79e-07			0.112	-0.0001887
						7.9	-7.91e-07			0.116	-0.0001844
						8	-8.013e-07			0.12	-0.0001803
						8.1	-8.045e-07			0.124	-0.0001765
						8.2	-7.973e-07			0.128	-0.0001731
						8.3	-8.013e-07			0.132	-0.0001701
						8.4	-8.244e-07			0.136	-0.0001676
						8.5	-8.172e-07			0.14	-0.0001654
						8.6	-8.427e-07			0.144	-0.0001633
						8.7	-8.22e-07			0.148	-0.0001618
						8.8	-8.411e-07			0.152	-0.0001604
						8.9	-8.53e-07			0.156	-0.0001591
						9	-8.451e-07			0.16	-0.000158
						9.1	-8.665e-07			0.164	-0.0001573
						9.2	-8.649e-07			0.168	-0.0001565
						9.3	-8.61e-07			0.172	-0.0001558
						9.4	-8.649e-07			0.176	-0.0001552
						9.5	-8.681e-07			0.18	-0.0001547
						9.6	-8.753e-07			0.184	-0.0001542
						9.7	-8.753e-07			0.188	-0.0001538
						9.8	-8.808e-07			0.192	-0.0001534
						9.9	-8.864e-07			0.196	-0.0001531
						10	-8.856e-07			0.2	-0.0001528
						10.1	-8.856e-07			0.204	-0.0001524
						10.2	-8.904e-07			0.208	-0.0001521
						10.3	-8.864e-07			0.212	-0.0001519
						10.4	-9.127e-07			0.216	-0.0001517
						10.5	-9.039e-07			0.22	-0.0001514
						10.6	-9.302e-07			0.224	-0.0001512
						10.7	-9.182e-07			0.228	-0.000151
						10.8	-9.318e-07			0.232	-0.0001508
						10.9	-9.302e-07			0.236	-0.0001504
						11	-9.31e-07			0.24	-0.0001503
						11.1	-9.254e-07			0.244	-0.0001501
						11.2	-9.413e-07			0.248	-0.0001499
						11.3	-9.302e-07			0.252	-0.0001496
						11.4	-9.683e-07			0.256	-0.0001494
						11.5	-9.548e-07			0.26	-0.0001494
						11.6	-9.668e-07			0.264	-0.0001491
						11.7	-9.636e-07			0.268	-0.0001489
						11.8	-9.532e-07			0.272	-0.0001487
						11.9	-9.628e-07			0.276	-0.0001486
						12	-9.803e-07			0.28	-0.0001487
						12.1	-9.771e-07			0.284	-0.0001487
						12.2	-9.946e-07			0.288	-0.0001488
						12.3	-9.898e-07			0.292	-0.0001489
						12.4	-9.874e-07			0.296	-0.0001493
						12.5	-9.914e-07			0.3	-0.0001498
						12.6	-1.01e-06			0.304	-0.0001504
						12.7	-1.003e-06			0.308	-0.0001511
						12.8	-1.003e-06			0.312	-0.000152
						12.9	-9.97e-07			0.316	-0.0001529
						13	-1.014e-06			0.32	-0.0001539
						13.1	-1.02e-06			0.324	-0.0001543
						13.2	-1.003e-06			0.328	-0.0001556
						13.3	-9.994e-07			0.332	-0.0001562
						13.4	-1.021e-06			0.336	-0.0001571
						13.5	-1.026e-06			0.34	-0.0001576
						13.6	-1.022e-06			0.344	-0.0001582
						13.7	-1.029e-06			0.348	-0.0001588
						13.8	-1.049e-06			0.352	-0.0001601
						13.9	-1.038e-06			0.356	-0.0001602
						14	-1.041e-06			0.36	-0.0001596
						14.1	-1.047e-06			0.364	-0.0001602
						14.2	-1.054e-06			0.368	-0.0001603
						14.3	-1.049e-06			0.372	-0.000161
						14.4	-1.061e-06			0.376	-0.0001626
						14.5	-1.065e-06			0.38	-0.0001605
						14.6	-1.047e-06			0.384	-0.0001603
						14.7	-1.063e-06			0.388	-0.0001605
						14.8	-1.081e-06			0.392	-0.00016
						14.9	-1.092e-06			0.396	-0.0001596
						15	-1.073e-06			0.4	-0.0001592
						15.1	-1.084e-06			0.404	-0.000159
						15.2	-1.08e-06			0.408	-0.0001575
						15.3	-1.087e-06			0.412	-0.0001573
						15.4	-1.084e-06			0.416	-0.0001568
						15.5	-1.087e-06			0.42	-0.0001583
						15.6	-1.088e-06			0.424	-0.0001573
						15.7	-1.098e-06			0.428	-0.0001578
						15.8	-1.085e-06			0.432	-0.0001571
						15.9	-1.099e-06			0.436	-0.000157
						16	-1.114e-06			0.44	-0.0001573
						16.1	-1.115e-06			0.444	-0.0001575
						16.2	-1.109e-06			0.448	-0.0001576
						16.3	-1.123e-06			0.452	-0.000158
						16.4	-1.106e-06			0.456	-0.0001589
						16.5	-1.126e-06			0.46	-0.0001595
						16.6	-1.147e-06			0.464	-0.0001605
						16.7	-1.119e-06			0.468	-0.0001613
						16.8	-1.121e-06			0.472	-0.0001608
						16.9	-1.115e-06			0.476	-0.0001618
						17	-1.118e-06			0.48	-0.0001624
						17.1	-1.131e-06			0.484	-0.000163
						17.2	-1.122e-06			0.488	-0.0001643
						17.3	-1.139e-06			0.492	-0.0001661
						17.4	-1.14e-06			0.496	-0.0001667
						17.5	-1.153e-06			0.5	-0.0001675
						17.6	-1.15e-06			0.504	-0.0001691
						17.7	-1.14e-06			0.508	-0.000169
						17.8	-1.15e-06			0.512	-0.0001709
						17.9	-1.156e-06			0.516	-0.0001719
						18	-1.153e-06			0.52	-0.0001725
						18.1	-1.143e-06			0.524	-0.0001736
						18.2	-1.16e-06			0.528	-0.0001752
						18.3	-1.152e-06			0.532	-0.000176
						18.4	-1.16e-06			0.536	-0.000177
						18.5	-1.168e-06			0.54	-0.0001785
						18.6	-1.165e-06			0.544	-0.0001795
						18.7	-1.164e-06			0.548	-0.0001805
						18.8	-1.164e-06			0.552	-0.0001816
						18.9	-1.171e-06			0.556	-0.0001836
						19	-1.173e-06			0.56	-0.0001854
						19.1	-1.156e-06			0.564	-0.0001874
						19.2	-1.154e-06			0.568	-0.0001892
						19.3	-1.166e-06			0.572	-0.0001913
						19.4	-1.174e-06			0.576	-0.0001938
						19.5	-1.175e-06			0.58	-0.0001972
						19.6	-1.182e-06			0.584	-0.0002012
						19.7	-1.182e-06			0.588	-0.0002056
						19.8	-1.205e-06			0.592	-0.0002065
						19.9	-1.196e-06			0.596	-0.0002154
						20	-1.195e-06			0.6	-0.0002225

## Sheet: Supplementary figure 9
Distance / mm	Height / μm
0	-15284.8
0.000796606	-14956.2
0.00159	-14589.9
0.00239	-14339
0.00319	-14100.1
0.00398	-13917.7
0.00478	-13736.4
0.00558	-13507
0.00637	-13210.3
0.00717	-12909.1
0.00797	-12686.5
0.00877	-12495.7
0.00956	-12308.8
0.01036	-12281.6
0.01116	-12351.7
0.01195	-12202.1
0.01275	-11803.3
0.01355	-11352.4
0.01434	-10990.9
0.01514	-10867.1
0.01594	-10996.4
0.01674	-10928
0.01753	-10689
0.01833	-10515.8
0.01913	-10401.7
0.01992	-10220.3
0.02072	-10071.6
0.02152	-10030
0.02232	-10055.5
0.02311	-10037
0.02391	-9839.01
0.02471	-9741.74
0.02551	-9888.57
0.0263	-10046.5
0.0271	-10054
0.0279	-9960.93
0.0287	-9933.77
0.02949	-9811.25
0.03029	-9488.03
0.03109	-9126.13
0.03188	-8966.14
0.03268	-8800.43
0.03348	-8564.98
0.03427	-8308.6
0.03507	-8202.91
0.03587	-8265.03
0.03667	-8339.58
0.03746	-8287.58
0.03826	-8203.97
0.03906	-8095.91
0.03986	-7975.74
0.04065	-7677.45
0.04145	-7249.14
0.04225	-6836.3
0.04304	-6486.99
0.04384	-6185.93
0.04464	-5777.4
0.04543	-5399.04
0.04623	-5152.4
0.04703	-5012.23
0.04782	-4758.13
0.04862	-4416.22
0.04942	-4149.2
0.05021	-3820.58
0.05101	-3455.57
0.05181	-3093.14
0.0526	-2811.17
0.0534	-2696.82
0.0542	-2543.88
0.05499	-2257.02
0.05579	-1978.26
0.05659	-1729.1
0.05738	-1513.75
0.05818	-1227.99
0.05898	-930.498
0.05977	-621.58
0.06057	-330.957
0.06137	-97.5546
0.06217	-15.696
0.06296	101.853
0.06376	401.948
0.06456	655.653
0.06535	836.832
0.06615	1160.27
0.06695	1830.54
0.06774	2823.71
0.06854	3584.73
0.06933	3510.35
0.07013	3015.86
0.07093	2629.61
0.07173	2525.79
0.07253	2529.38
0.07332	2627.83
0.07412	2828.14
0.07492	2899.91
0.07572	2847.31
0.07651	2965.93
0.07731	3233.51
0.07811	3446.42
0.0789	3654.72
0.0797	3877.6
0.0805	4086.62
0.08129	4462.45
0.08209	5181.11
0.08288	6050.26
0.08368	6720.28
0.08448	7204.36
0.08527	7521.23
0.08607	7444.29
0.08687	7262.44
0.08767	7347.18
0.08846	7506.19
0.08926	7663.03
0.09006	7952.17
0.09085	8316.84
0.09165	8592.14
0.09245	8693.45
0.09324	8687.92
0.09404	8607.91
0.09484	8696.6
0.09564	9132.32
0.09643	9743.04
0.09723	10149.2
0.09803	10205.3
0.09882	10168.7
0.09962	10281.4
0.10042	10516.6
0.10121	10726.6
0.10201	10841.7
0.10281	10875.9
0.10361	10944.6
0.1044	11277.7
0.1052	11924.6
0.10599	12639.4
0.10679	13108.6
0.10759	13288.9
0.10839	13278.2
0.10918	13303
0.10998	13506.8
0.11078	13722.9
0.11157	13842.4
0.11237	14010.7
0.11317	14490.4
0.11396	15174.6
0.11476	15684
0.11556	15839.2
0.11635	15983.7
0.11715	16663.8
0.11794	17796.6
0.11874	18836.8
0.11953	19621.4
0.12033	20490.1
0.12112	21562.2
0.12192	22402.9
0.12271	22666.8
0.12351	22717.1
0.12431	23068.1
0.1251	23825.8
0.1259	24712.3
0.12669	25323
0.12749	25518
0.12829	25524.2
0.12909	25726.2
0.12988	26213.6
0.13068	27059.5
0.13147	28058.9
0.13227	28820.2
0.13306	29507.7
0.13386	30327.1
0.13465	31190.5
0.13545	31907.3
0.13624	32405.7
0.13704	32923.7
0.13784	33820.7
0.13863	34911.4
0.13942	35715.1
0.14022	36411.8
0.14102	37259.1
0.14181	38211.2
0.1426	39230.2
0.1434	40263.2
0.14419	41255.3
0.14499	42426.4
0.14578	43631.4
0.14658	44454.7
0.14737	45147.3
0.14817	46024
0.14896	47118.4
0.14976	48309.1
0.15055	49383.4
0.15135	50283.1
0.15214	50988
0.15294	51686.2
0.15373	52485.3
0.15453	53311.8
0.15532	54120.7
0.15612	54912.4
0.15691	55848.9
0.15771	56978.8
0.1585	58281.2
0.15929	59721.6
0.16009	61266.6
0.16088	62754.3
0.16167	64035.9
0.16247	65066.6
0.16326	65946
0.16406	66786.1
0.16485	67606.4
0.16565	68397.9
0.16644	69226.4
0.16724	70254.7
0.16803	71481.5
0.16883	72689.8
0.16962	73631.6
0.17042	74140.9
0.17122	74222
0.17201	73994
0.17281	73753.1
0.17361	73755.5
0.17441	73844.2
0.17521	73631.8
0.17601	72749.2
0.17681	70884.1
0.17762	67572.4
0.17843	62236.6
0.17925	55301.7
0.18006	48120.8
0.18088	40915
0.1817	33177.1
0.18253	24158.7
0.18335	14419.7
0.18418	4695.74
0.185	-3868.07
0.18581	-7416.33
0.18661	-8103.96
0.1874	-7995.78
0.1882	-7901.31
0.189	-7988.68
0.1898	-8119.22
0.1906	-8118.45
0.19139	-8080.02
0.19219	-8173.89
0.19299	-8433.49
0.19379	-8620.81
0.19458	-8650.75
0.19538	-8586.3
0.19618	-8444.1
0.19698	-8129.96
0.19777	-7803.36
0.19857	-7571.86
0.19937	-7330.97
0.20016	-7105.44
0.20096	-6708.53
0.20176	-6159.32
0.20255	-5701.35
0.20335	-5522.37
0.20415	-5593.8
0.20494	-5604.79
0.20574	-5550.99
0.20654	-5395.73
0.20734	-5155.36
0.20813	-4744.34
0.20893	-4293.99
0.20972	-3756.54
0.21052	-3313.42
0.21132	-2991.95
0.21211	-2767.08
0.21291	-2570.16
0.21371	-2103.49
0.2145	-1592.08
0.2153	-1256.93
0.2161	-824.49
0.21689	-884.223
0.21769	-790.338
0.21849	-445.384
0.21928	-138.403
0.22008	286.613
0.22088	985.658
0.22167	1714.53
0.22247	2046.4
0.22326	2698.8
0.22406	2954.64
0.22486	2525.23
0.22566	2071.15
0.22646	2108.62
0.22725	2415.32
0.22805	2968.28
0.22884	3426.88
0.22964	3877.43
0.23044	4396.98
0.23123	4764.82
0.23203	5099.73
0.23283	5511.98
0.23362	5927.3
0.23442	6319.51
0.23522	6702.79
0.23601	7098.25
0.23681	7378.75
0.23761	7614.91
0.2384	7830.57
0.2392	8362.53
0.23999	9091.1
0.24079	9799.02
0.24159	10249.5
0.24238	10270
0.24318	9690.22
0.24398	9076.5
0.24478	9118.08
0.24558	8751.84
0.24638	7492.73
0.24718	5831.54
0.24798	4582.27

## Sheet: Supplementary figure 10
a					b
Volume percentage / %	Cell viability / %	error bar			Volume percentage / %	Cell viability / %
6.25	126.78	12.5723			0.00625	94.6726	24.4052
12.5	113.958	15.4422			0.0125	84.5264	22.2875
25	152.069	22.4755			0.025	83.9161	18.3074
50	131.575	22.2431			0.05	95.5287	2.93655
100	139.46	26.0343			0.1	93.7699	35.4876

## Sheet: Supplementary figure 11
a								b
NTC		3e-14		3e-12				LogC / fM	Δ I / A	error bar
E / V	Current / A	E / V	Current / A	E / V	Current / A			1.47712	2.54e-08	6.71739e-09
-0.597	1.818e-06	-0.597	1.597e-06	-0.6	1.832e-06			2.47712	3.67333e-08	1.07435e-08
-0.596	1.785e-06	-0.596	1.566e-06	-0.599	1.778e-06			3.47712	6.27333e-08	2.05264e-09
-0.595	1.757e-06	-0.595	1.545e-06	-0.598	1.734e-06			4.47712	6.66333e-08	2.2745e-09
-0.594	1.732e-06	-0.594	1.523e-06	-0.597	1.7e-06
-0.593	1.708e-06	-0.593	1.503e-06	-0.596	1.67e-06
-0.592	1.686e-06	-0.592	1.483e-06	-0.595	1.646e-06
-0.591	1.666e-06	-0.591	1.467e-06	-0.594	1.624e-06
-0.59	1.646e-06	-0.59	1.449e-06	-0.593	1.604e-06
-0.589	1.627e-06	-0.589	1.433e-06	-0.592	1.586e-06
-0.588	1.609e-06	-0.588	1.417e-06	-0.591	1.573e-06
-0.587	1.59e-06	-0.587	1.402e-06	-0.59	1.555e-06
-0.586	1.573e-06	-0.586	1.387e-06	-0.589	1.539e-06
-0.585	1.557e-06	-0.585	1.374e-06	-0.588	1.523e-06
-0.584	1.542e-06	-0.584	1.359e-06	-0.587	1.508e-06
-0.583	1.526e-06	-0.583	1.345e-06	-0.586	1.493e-06
-0.582	1.511e-06	-0.582	1.332e-06	-0.585	1.481e-06
-0.581	1.495e-06	-0.581	1.319e-06	-0.584	1.466e-06
-0.58	1.479e-06	-0.58	1.305e-06	-0.583	1.45e-06
-0.579	1.465e-06	-0.579	1.293e-06	-0.582	1.436e-06
-0.578	1.45e-06	-0.578	1.28e-06	-0.581	1.425e-06
-0.577	1.434e-06	-0.577	1.268e-06	-0.58	1.412e-06
-0.576	1.42e-06	-0.576	1.254e-06	-0.579	1.401e-06
-0.575	1.407e-06	-0.575	1.243e-06	-0.578	1.387e-06
-0.574	1.391e-06	-0.574	1.23e-06	-0.577	1.374e-06
-0.573	1.378e-06	-0.573	1.22e-06	-0.576	1.362e-06
-0.572	1.366e-06	-0.572	1.209e-06	-0.575	1.351e-06
-0.571	1.351e-06	-0.571	1.197e-06	-0.574	1.338e-06
-0.57	1.338e-06	-0.57	1.186e-06	-0.573	1.327e-06
-0.569	1.326e-06	-0.569	1.176e-06	-0.572	1.317e-06
-0.568	1.313e-06	-0.568	1.164e-06	-0.571	1.304e-06
-0.567	1.298e-06	-0.567	1.153e-06	-0.57	1.293e-06
-0.566	1.287e-06	-0.566	1.143e-06	-0.569	1.283e-06
-0.565	1.275e-06	-0.565	1.133e-06	-0.568	1.272e-06
-0.564	1.262e-06	-0.564	1.122e-06	-0.567	1.26e-06
-0.563	1.25e-06	-0.563	1.113e-06	-0.566	1.25e-06
-0.562	1.238e-06	-0.562	1.102e-06	-0.565	1.239e-06
-0.561	1.225e-06	-0.561	1.093e-06	-0.564	1.227e-06
-0.56	1.214e-06	-0.56	1.081e-06	-0.563	1.218e-06
-0.559	1.203e-06	-0.559	1.074e-06	-0.562	1.207e-06
-0.558	1.19e-06	-0.558	1.063e-06	-0.561	1.197e-06
-0.557	1.179e-06	-0.557	1.054e-06	-0.56	1.186e-06
-0.556	1.169e-06	-0.556	1.045e-06	-0.559	1.177e-06
-0.555	1.157e-06	-0.555	1.036e-06	-0.558	1.166e-06
-0.554	1.146e-06	-0.554	1.026e-06	-0.557	1.156e-06
-0.553	1.137e-06	-0.553	1.019e-06	-0.556	1.147e-06
-0.552	1.126e-06	-0.552	1.008e-06	-0.555	1.138e-06
-0.551	1.114e-06	-0.551	9.995e-07	-0.554	1.128e-06
-0.55	1.104e-06	-0.55	9.904e-07	-0.553	1.119e-06
-0.549	1.094e-06	-0.549	9.832e-07	-0.552	1.109e-06
-0.548	1.083e-06	-0.548	9.729e-07	-0.551	1.1e-06
-0.547	1.074e-06	-0.547	9.661e-07	-0.55	1.092e-06
-0.546	1.064e-06	-0.546	9.565e-07	-0.549	1.082e-06
-0.545	1.053e-06	-0.545	9.482e-07	-0.548	1.073e-06
-0.544	1.044e-06	-0.544	9.394e-07	-0.547	1.065e-06
-0.543	1.035e-06	-0.543	9.329e-07	-0.546	1.057e-06
-0.542	1.025e-06	-0.542	9.235e-07	-0.545	1.047e-06
-0.541	1.015e-06	-0.541	9.158e-07	-0.544	1.038e-06
-0.54	1.007e-06	-0.54	9.078e-07	-0.543	1.031e-06
-0.539	9.962e-07	-0.539	9.005e-07	-0.542	1.022e-06
-0.538	9.873e-07	-0.538	8.924e-07	-0.541	1.013e-06
-0.537	9.777e-07	-0.537	8.849e-07	-0.54	1.006e-06
-0.536	9.69e-07	-0.536	8.762e-07	-0.539	9.968e-07
-0.535	9.585e-07	-0.535	8.692e-07	-0.538	9.885e-07
-0.534	9.51e-07	-0.534	8.614e-07	-0.537	9.809e-07
-0.533	9.426e-07	-0.533	8.546e-07	-0.536	9.731e-07
-0.532	9.331e-07	-0.532	8.456e-07	-0.535	9.647e-07
-0.531	9.251e-07	-0.531	8.408e-07	-0.534	9.574e-07
-0.53	9.166e-07	-0.53	8.323e-07	-0.533	9.507e-07
-0.529	9.069e-07	-0.529	8.256e-07	-0.532	9.416e-07
-0.528	8.997e-07	-0.528	8.171e-07	-0.531	9.352e-07
-0.527	8.919e-07	-0.527	8.123e-07	-0.53	9.276e-07
-0.526	8.831e-07	-0.526	8.037e-07	-0.529	9.189e-07
-0.525	8.747e-07	-0.525	7.977e-07	-0.528	9.123e-07
-0.524	8.675e-07	-0.524	7.906e-07	-0.527	9.061e-07
-0.523	8.581e-07	-0.523	7.847e-07	-0.526	8.965e-07
-0.522	8.507e-07	-0.522	7.774e-07	-0.525	8.901e-07
-0.521	8.438e-07	-0.521	7.736e-07	-0.524	8.829e-07
-0.52	8.36e-07	-0.52	7.653e-07	-0.523	8.752e-07
-0.519	8.269e-07	-0.519	7.589e-07	-0.522	8.682e-07
-0.518	8.201e-07	-0.518	7.522e-07	-0.521	8.63e-07
-0.517	8.121e-07	-0.517	7.471e-07	-0.52	8.557e-07
-0.516	8.043e-07	-0.516	7.387e-07	-0.519	8.484e-07
-0.515	7.978e-07	-0.515	7.339e-07	-0.518	8.427e-07
-0.514	7.911e-07	-0.514	7.272e-07	-0.517	8.358e-07
-0.513	7.824e-07	-0.513	7.206e-07	-0.516	8.271e-07
-0.512	7.759e-07	-0.512	7.137e-07	-0.515	8.223e-07
-0.511	7.695e-07	-0.511	7.091e-07	-0.514	8.147e-07
-0.51	7.616e-07	-0.51	7.007e-07	-0.513	8.084e-07
-0.509	7.553e-07	-0.509	6.963e-07	-0.512	8.013e-07
-0.508	7.495e-07	-0.508	6.908e-07	-0.511	7.962e-07
-0.507	7.414e-07	-0.507	6.849e-07	-0.51	7.886e-07
-0.506	7.346e-07	-0.506	6.784e-07	-0.509	7.828e-07
-0.505	7.281e-07	-0.505	6.739e-07	-0.508	7.773e-07
-0.504	7.212e-07	-0.504	6.671e-07	-0.507	7.71e-07
-0.503	7.136e-07	-0.503	6.619e-07	-0.506	7.639e-07
-0.502	7.084e-07	-0.502	6.562e-07	-0.505	7.59e-07
-0.501	7.017e-07	-0.501	6.513e-07	-0.504	7.531e-07
-0.5	6.95e-07	-0.5	6.441e-07	-0.503	7.459e-07
-0.499	6.882e-07	-0.499	6.398e-07	-0.502	7.411e-07
-0.498	6.821e-07	-0.498	6.336e-07	-0.501	7.349e-07
-0.497	6.745e-07	-0.497	6.285e-07	-0.5	7.279e-07
-0.496	6.692e-07	-0.496	6.224e-07	-0.499	7.226e-07
-0.495	6.634e-07	-0.495	6.184e-07	-0.498	7.162e-07
-0.494	6.571e-07	-0.494	6.117e-07	-0.497	7.099e-07
-0.493	6.508e-07	-0.493	6.075e-07	-0.496	7.041e-07
-0.492	6.453e-07	-0.492	6.019e-07	-0.495	7.004e-07
-0.491	6.38e-07	-0.491	5.969e-07	-0.494	6.929e-07
-0.49	6.329e-07	-0.49	5.914e-07	-0.493	6.881e-07
-0.489	6.273e-07	-0.489	5.88e-07	-0.492	6.831e-07
-0.488	6.217e-07	-0.488	5.82e-07	-0.491	6.768e-07
-0.487	6.145e-07	-0.487	5.772e-07	-0.49	6.712e-07
-0.486	6.09e-07	-0.486	5.709e-07	-0.489	6.668e-07
-0.485	6.024e-07	-0.485	5.668e-07	-0.488	6.61e-07
-0.484	5.969e-07	-0.484	5.606e-07	-0.487	6.556e-07
-0.483	5.922e-07	-0.483	5.579e-07	-0.486	6.488e-07
-0.482	5.871e-07	-0.482	5.525e-07	-0.485	6.445e-07
-0.481	5.804e-07	-0.481	5.479e-07	-0.484	6.378e-07
-0.48	5.757e-07	-0.48	5.427e-07	-0.483	6.342e-07
-0.479	5.706e-07	-0.479	5.397e-07	-0.482	6.287e-07
-0.478	5.644e-07	-0.478	5.328e-07	-0.481	6.235e-07
-0.477	5.59e-07	-0.477	5.293e-07	-0.48	6.178e-07
-0.476	5.55e-07	-0.476	5.246e-07	-0.479	6.138e-07
-0.475	5.482e-07	-0.475	5.204e-07	-0.478	6.075e-07
-0.474	5.434e-07	-0.474	5.149e-07	-0.477	6.03e-07
-0.473	5.382e-07	-0.473	5.121e-07	-0.476	5.982e-07
-0.472	5.326e-07	-0.472	5.064e-07	-0.475	5.929e-07
-0.471	5.277e-07	-0.471	5.022e-07	-0.474	5.876e-07
-0.47	5.231e-07	-0.47	4.985e-07	-0.473	5.838e-07
-0.469	5.179e-07	-0.469	4.951e-07	-0.472	5.786e-07
-0.468	5.123e-07	-0.468	4.894e-07	-0.471	5.742e-07
-0.467	5.078e-07	-0.467	4.869e-07	-0.47	5.697e-07
-0.466	5.036e-07	-0.466	4.823e-07	-0.469	5.65e-07
-0.465	4.984e-07	-0.465	4.777e-07	-0.468	5.591e-07
-0.464	4.944e-07	-0.464	4.731e-07	-0.467	5.563e-07
-0.463	4.902e-07	-0.463	4.712e-07	-0.466	5.505e-07
-0.462	4.853e-07	-0.462	4.651e-07	-0.465	5.454e-07
-0.461	4.801e-07	-0.461	4.62e-07	-0.464	5.407e-07
-0.46	4.764e-07	-0.46	4.57e-07	-0.463	5.373e-07
-0.459	4.706e-07	-0.459	4.532e-07	-0.462	5.319e-07
-0.458	4.663e-07	-0.458	4.482e-07	-0.461	5.281e-07
-0.457	4.617e-07	-0.457	4.464e-07	-0.46	5.235e-07
-0.456	4.574e-07	-0.456	4.413e-07	-0.459	5.19e-07
-0.455	4.527e-07	-0.455	4.379e-07	-0.458	5.137e-07
-0.454	4.488e-07	-0.454	4.336e-07	-0.457	5.108e-07
-0.453	4.441e-07	-0.453	4.3e-07	-0.456	5.064e-07
-0.452	4.395e-07	-0.452	4.253e-07	-0.455	5.021e-07
-0.451	4.357e-07	-0.451	4.233e-07	-0.454	4.984e-07
-0.45	4.316e-07	-0.45	4.183e-07	-0.453	4.945e-07
-0.449	4.262e-07	-0.449	4.149e-07	-0.452	4.895e-07
-0.448	4.225e-07	-0.448	4.106e-07	-0.451	4.874e-07
-0.447	4.183e-07	-0.447	4.08e-07	-0.45	4.825e-07
-0.446	4.137e-07	-0.446	4.029e-07	-0.449	4.783e-07
-0.445	4.091e-07	-0.445	4.004e-07	-0.448	4.738e-07
-0.444	4.066e-07	-0.444	3.975e-07	-0.447	4.709e-07
-0.443	4.012e-07	-0.443	3.936e-07	-0.446	4.654e-07
-0.442	3.982e-07	-0.442	3.895e-07	-0.445	4.621e-07
-0.441	3.937e-07	-0.441	3.871e-07	-0.444	4.583e-07
-0.44	3.903e-07	-0.44	3.826e-07	-0.443	4.539e-07
-0.439	3.855e-07	-0.439	3.8e-07	-0.442	4.499e-07
-0.438	3.828e-07	-0.438	3.758e-07	-0.441	4.471e-07
-0.437	3.783e-07	-0.437	3.739e-07	-0.44	4.43e-07
-0.436	3.738e-07	-0.436	3.681e-07	-0.439	4.391e-07
-0.435	3.694e-07	-0.435	3.662e-07	-0.438	4.352e-07
-0.434	3.667e-07	-0.434	3.616e-07	-0.437	4.323e-07
-0.433	3.614e-07	-0.433	3.585e-07	-0.436	4.276e-07
-0.432	3.582e-07	-0.432	3.548e-07	-0.435	4.239e-07
-0.431	3.55e-07	-0.431	3.534e-07	-0.434	4.194e-07
-0.43	3.514e-07	-0.43	3.48e-07	-0.433	4.163e-07
-0.429	3.472e-07	-0.429	3.465e-07	-0.432	4.122e-07
-0.428	3.448e-07	-0.428	3.429e-07	-0.431	4.101e-07
-0.427	3.399e-07	-0.427	3.402e-07	-0.43	4.058e-07
-0.426	3.368e-07	-0.426	3.364e-07	-0.429	4.021e-07
-0.425	3.335e-07	-0.425	3.349e-07	-0.428	3.994e-07
-0.424	3.305e-07	-0.424	3.309e-07	-0.427	3.955e-07
-0.423	3.255e-07	-0.423	3.276e-07	-0.426	3.912e-07
-0.422	3.232e-07	-0.422	3.242e-07	-0.425	3.894e-07
-0.421	3.19e-07	-0.421	3.222e-07	-0.424	3.857e-07
-0.42	3.158e-07	-0.42	3.172e-07	-0.423	3.821e-07
-0.419	3.124e-07	-0.419	3.163e-07	-0.422	3.786e-07
-0.418	3.099e-07	-0.418	3.122e-07	-0.421	3.757e-07
-0.417	3.05e-07	-0.417	3.099e-07	-0.42	3.707e-07
-0.416	3.026e-07	-0.416	3.063e-07	-0.419	3.69e-07
-0.415	2.991e-07	-0.415	3.047e-07	-0.418	3.648e-07
-0.414	2.959e-07	-0.414	3e-07	-0.417	3.613e-07
-0.413	2.925e-07	-0.413	2.983e-07	-0.416	3.583e-07
-0.412	2.906e-07	-0.412	2.951e-07	-0.415	3.556e-07
-0.411	2.863e-07	-0.411	2.927e-07	-0.414	3.512e-07
-0.41	2.833e-07	-0.41	2.894e-07	-0.413	3.489e-07
-0.409	2.788e-07	-0.409	2.867e-07	-0.412	3.459e-07
-0.408	2.773e-07	-0.408	2.838e-07	-0.411	3.426e-07
-0.407	2.724e-07	-0.407	2.814e-07	-0.41	3.392e-07
-0.406	2.719e-07	-0.406	2.787e-07	-0.409	3.364e-07
-0.405	2.679e-07	-0.405	2.771e-07	-0.408	3.33e-07
-0.404	2.643e-07	-0.404	2.723e-07	-0.407	3.299e-07
-0.403	2.617e-07	-0.403	2.717e-07	-0.406	3.27e-07
-0.402	2.593e-07	-0.402	2.676e-07	-0.405	3.247e-07
-0.401	2.548e-07	-0.401	2.653e-07	-0.404	3.2e-07
-0.4	2.528e-07	-0.4	2.62e-07	-0.403	3.188e-07
-0.399	2.497e-07	-0.399	2.612e-07	-0.402	3.15e-07
-0.398	2.469e-07	-0.398	2.573e-07	-0.401	3.121e-07
-0.397	2.442e-07	-0.397	2.553e-07	-0.4	3.089e-07
-0.396	2.417e-07	-0.396	2.527e-07	-0.399	3.071e-07
-0.395	2.379e-07	-0.395	2.502e-07	-0.398	3.033e-07
-0.394	2.355e-07	-0.394	2.471e-07	-0.397	3.009e-07
-0.393	2.334e-07	-0.393	2.465e-07	-0.396	2.982e-07
-0.392	2.306e-07	-0.392	2.43e-07	-0.395	2.953e-07
-0.391	2.266e-07	-0.391	2.408e-07	-0.394	2.923e-07
-0.39	2.255e-07	-0.39	2.384e-07	-0.393	2.909e-07
-0.389	2.211e-07	-0.389	2.369e-07	-0.392	2.879e-07
-0.388	2.184e-07	-0.388	2.326e-07	-0.391	2.843e-07
-0.387	2.165e-07	-0.387	2.318e-07	-0.39	2.824e-07
-0.386	2.141e-07	-0.386	2.287e-07	-0.389	2.803e-07
-0.385	2.099e-07	-0.385	2.264e-07	-0.388	2.758e-07
-0.384	2.084e-07	-0.384	2.234e-07	-0.387	2.747e-07
-0.383	2.053e-07	-0.383	2.218e-07	-0.386	2.71e-07
-0.382	2.026e-07	-0.382	2.183e-07	-0.385	2.684e-07
-0.381	2e-07	-0.381	2.172e-07	-0.384	2.654e-07
-0.38	1.99e-07	-0.38	2.153e-07	-0.383	2.631e-07
-0.379	1.949e-07	-0.379	2.124e-07	-0.382	2.591e-07
-0.378	1.932e-07	-0.378	2.1e-07	-0.381	2.581e-07
-0.377	1.912e-07	-0.377	2.09e-07	-0.38	2.554e-07
-0.376	1.892e-07	-0.376	2.054e-07	-0.379	2.535e-07
-0.375	1.855e-07	-0.375	2.043e-07	-0.378	2.499e-07
-0.374	1.846e-07	-0.374	2.02e-07	-0.377	2.491e-07
-0.373	1.814e-07	-0.373	2.004e-07	-0.376	2.461e-07
-0.372	1.785e-07	-0.372	1.966e-07	-0.375	2.438e-07
-0.371	1.757e-07	-0.371	1.959e-07	-0.374	2.411e-07
-0.37	1.743e-07	-0.37	1.931e-07	-0.373	2.396e-07
-0.369	1.702e-07	-0.369	1.92e-07	-0.372	2.362e-07
-0.368	1.687e-07	-0.368	1.89e-07	-0.371	2.343e-07
-0.367	1.663e-07	-0.367	1.881e-07	-0.37	2.311e-07
-0.366	1.641e-07	-0.366	1.846e-07	-0.369	2.295e-07
-0.365	1.614e-07	-0.365	1.835e-07	-0.368	2.264e-07
-0.364	1.603e-07	-0.364	1.815e-07	-0.367	2.255e-07
-0.363	1.564e-07	-0.363	1.794e-07	-0.366	2.212e-07
-0.362	1.555e-07	-0.362	1.765e-07	-0.365	2.203e-07
-0.361	1.528e-07	-0.361	1.76e-07	-0.364	2.18e-07
-0.36	1.517e-07	-0.36	1.729e-07	-0.363	2.155e-07
-0.359	1.477e-07	-0.359	1.71e-07	-0.362	2.126e-07
-0.358	1.464e-07	-0.358	1.683e-07	-0.361	2.119e-07
-0.357	1.44e-07	-0.357	1.677e-07	-0.36	2.089e-07
-0.356	1.419e-07	-0.356	1.641e-07	-0.359	2.066e-07
-0.355	1.4e-07	-0.355	1.638e-07	-0.358	2.04e-07
-0.354	1.384e-07	-0.354	1.608e-07	-0.357	2.027e-07
-0.353	1.348e-07	-0.353	1.595e-07	-0.356	1.993e-07
-0.352	1.338e-07	-0.352	1.562e-07	-0.355	1.985e-07
-0.351	1.312e-07	-0.351	1.563e-07	-0.354	1.962e-07
-0.35	1.289e-07	-0.35	1.532e-07	-0.353	1.943e-07
-0.349	1.263e-07	-0.349	1.525e-07	-0.352	1.916e-07
-0.348	1.258e-07	-0.348	1.506e-07	-0.351	1.906e-07
-0.347	1.218e-07	-0.347	1.488e-07	-0.35	1.873e-07
-0.346	1.209e-07	-0.346	1.46e-07	-0.349	1.864e-07
-0.345	1.185e-07	-0.345	1.454e-07	-0.348	1.844e-07
-0.344	1.174e-07	-0.344	1.426e-07	-0.347	1.819e-07
-0.343	1.136e-07	-0.343	1.411e-07	-0.346	1.793e-07
-0.342	1.136e-07	-0.342	1.392e-07	-0.345	1.78e-07
-0.341	1.104e-07	-0.341	1.384e-07	-0.344	1.755e-07
-0.34	1.085e-07	-0.34	1.354e-07	-0.343	1.736e-07
-0.339	1.066e-07	-0.339	1.352e-07	-0.342	1.718e-07
-0.338	1.054e-07	-0.338	1.328e-07	-0.341	1.705e-07
-0.337	1.022e-07	-0.337	1.308e-07	-0.34	1.668e-07
-0.336	1.011e-07	-0.336	1.289e-07	-0.339	1.666e-07
-0.335	9.857e-08	-0.335	1.285e-07	-0.338	1.641e-07
-0.334	9.741e-08	-0.334	1.249e-07	-0.337	1.621e-07
-0.333	9.553e-08	-0.333	1.251e-07	-0.336	1.596e-07
-0.332	9.401e-08	-0.332	1.221e-07	-0.335	1.591e-07
-0.331	9.038e-08	-0.331	1.21e-07	-0.334	1.555e-07
-0.33	9.008e-08	-0.33	1.184e-07	-0.333	1.548e-07
-0.329	8.841e-08	-0.329	1.184e-07	-0.332	1.522e-07
-0.328	8.724e-08	-0.328	1.156e-07	-0.331	1.501e-07
-0.327	8.336e-08	-0.327	1.151e-07	-0.33	1.483e-07
-0.326	8.32e-08	-0.326	1.127e-07	-0.329	1.481e-07
-0.325	8.048e-08	-0.325	1.118e-07	-0.328	1.452e-07
-0.324	7.886e-08	-0.324	1.096e-07	-0.327	1.436e-07
-0.323	7.758e-08	-0.323	1.093e-07	-0.326	1.424e-07
-0.322	7.626e-08	-0.322	1.066e-07	-0.325	1.411e-07
-0.321	7.261e-08	-0.321	1.051e-07	-0.324	1.381e-07
-0.32	7.166e-08	-0.32	1.028e-07	-0.323	1.378e-07
-0.319	6.954e-08	-0.319	1.03e-07	-0.322	1.357e-07
-0.318	6.859e-08	-0.318	9.948e-08	-0.321	1.337e-07
-0.317	6.585e-08	-0.317	9.926e-08	-0.32	1.315e-07
-0.316	6.571e-08	-0.316	9.78e-08	-0.319	1.305e-07
-0.315	6.269e-08	-0.315	9.633e-08	-0.318	1.28e-07
-0.314	6.169e-08	-0.314	9.414e-08	-0.317	1.273e-07
-0.313	5.962e-08	-0.313	9.429e-08	-0.316	1.252e-07
-0.312	5.906e-08	-0.312	9.176e-08	-0.315	1.235e-07
-0.311	5.61e-08	-0.311	9.032e-08	-0.314	1.215e-07
-0.31	5.609e-08	-0.31	8.936e-08	-0.313	1.214e-07
-0.309	5.285e-08	-0.309	8.859e-08	-0.312	1.189e-07
-0.308	5.272e-08	-0.308	8.571e-08	-0.311	1.171e-07
-0.307	4.98e-08	-0.307	8.528e-08	-0.31	1.158e-07
-0.306	4.914e-08	-0.306	8.312e-08	-0.309	1.146e-07
-0.305	4.613e-08	-0.305	8.189e-08	-0.308	1.11e-07
-0.304	4.579e-08	-0.304	8.018e-08	-0.307	1.109e-07
-0.303	4.397e-08	-0.303	8.002e-08	-0.306	1.089e-07
-0.302	4.285e-08	-0.302	7.758e-08	-0.305	1.07e-07
-0.301	4.051e-08	-0.301	7.68e-08	-0.304	1.053e-07
-0.3	4.075e-08	-0.3	7.553e-08	-0.303	1.052e-07
-0.299	3.755e-08	-0.299	7.384e-08	-0.302	1.021e-07
-0.298	3.671e-08	-0.298	7.226e-08	-0.301	1.018e-07
-0.297	3.509e-08	-0.297	7.244e-08	-0.3	1e-07
-0.296	3.47e-08	-0.296	6.974e-08	-0.299	9.894e-08
-0.295	3.132e-08	-0.295	6.863e-08	-0.298	9.693e-08
-0.294	3.07e-08	-0.294	6.634e-08	-0.297	9.7e-08
-0.293	2.879e-08	-0.293	6.649e-08	-0.296	9.462e-08
-0.292	2.747e-08	-0.292	6.362e-08	-0.295	9.295e-08
-0.291	2.577e-08	-0.291	6.401e-08	-0.294	9.146e-08
-0.29	2.553e-08	-0.29	6.126e-08	-0.293	9.068e-08
-0.289	2.207e-08	-0.289	6.079e-08	-0.292	8.787e-08
-0.288	2.181e-08	-0.288	5.852e-08	-0.291	8.805e-08
-0.287	2.008e-08	-0.287	5.912e-08	-0.29	8.597e-08
-0.286	1.894e-08	-0.286	5.685e-08	-0.289	8.469e-08
-0.285	1.671e-08	-0.285	5.614e-08	-0.288	8.329e-08
-0.284	1.656e-08	-0.284	5.473e-08	-0.287	8.255e-08
-0.283	1.399e-08	-0.283	5.368e-08	-0.286	7.92e-08
-0.282	1.381e-08	-0.282	5.149e-08	-0.285	7.927e-08
-0.281	1.087e-08	-0.281	5.1e-08	-0.284	7.793e-08
-0.28	1.081e-08	-0.28	4.963e-08	-0.283	7.663e-08
-0.279	7.648e-09	-0.279	4.855e-08	-0.282	7.434e-08
-0.278	8.615e-09	-0.278	4.766e-08	-0.281	7.354e-08
-0.277	6.289e-09	-0.277	4.723e-08	-0.28	7.19e-08
-0.276	5.433e-09	-0.276	4.498e-08	-0.279	7.036e-08
-0.275	3.889e-09	-0.275	4.526e-08	-0.278	6.963e-08
-0.274	3.461e-09	-0.274	4.285e-08	-0.277	6.9e-08
-0.273	1.3e-10	-0.273	4.263e-08	-0.276	6.613e-08
-0.272	5.554e-11	-0.272	4.019e-08	-0.275	6.656e-08
-0.271	-1.694e-09	-0.271	4.092e-08	-0.274	6.438e-08
-0.27	-2.81e-09	-0.27	3.753e-08	-0.273	6.327e-08
-0.269	-4.727e-09	-0.269	3.8e-08	-0.272	6.107e-08
-0.268	-5.118e-09	-0.268	3.621e-08	-0.271	6.167e-08
-0.267	-7.648e-09	-0.267	3.547e-08	-0.27	5.884e-08
-0.266	-7.834e-09	-0.266	3.316e-08	-0.269	5.852e-08
-0.265	-9.77e-09	-0.265	3.413e-08	-0.268	5.698e-08
-0.264	-9.807e-09	-0.264	3.087e-08	-0.267	5.581e-08
-0.263	-1.323e-08	-0.263	3.042e-08	-0.266	5.434e-08
-0.262	-1.301e-08	-0.262	2.925e-08	-0.265	5.452e-08
-0.261	-1.509e-08	-0.261	2.888e-08	-0.264	5.251e-08
-0.26	-1.602e-08	-0.26	2.59e-08	-0.263	5.147e-08
-0.259	-1.801e-08	-0.259	2.691e-08	-0.262	5.041e-08
-0.258	-1.786e-08	-0.258	2.499e-08	-0.261	4.974e-08
-0.257	-2.062e-08	-0.257	2.399e-08	-0.26	4.695e-08
-0.256	-2.066e-08	-0.256	2.205e-08	-0.259	4.73e-08
-0.255	-2.324e-08	-0.255	2.177e-08	-0.258	4.509e-08
-0.254	-2.339e-08	-0.254	1.945e-08	-0.257	4.466e-08
-0.253	-2.587e-08	-0.253	1.989e-08	-0.256	4.246e-08
-0.252	-2.527e-08	-0.252	1.865e-08	-0.255	4.276e-08
-0.251	-2.842e-08	-0.251	1.745e-08	-0.254	4.031e-08
-0.25	-2.815e-08	-0.25	1.623e-08	-0.253	4.012e-08
-0.249	-2.981e-08	-0.249	1.66e-08	-0.252	3.872e-08
-0.248	-2.979e-08	-0.248	1.455e-08	-0.251	3.789e-08
-0.247	-3.247e-08	-0.247	1.381e-08	-0.25	3.645e-08
-0.246	-3.21e-08	-0.246	1.273e-08	-0.249	3.617e-08
-0.245	-3.437e-08	-0.245	1.221e-08	-0.248	3.411e-08
-0.244	-3.519e-08	-0.244	1.029e-08	-0.247	3.342e-08
-0.243	-3.662e-08	-0.243	1.025e-08	-0.246	3.227e-08
-0.242	-3.671e-08	-0.242	8.336e-09	-0.245	3.214e-08
-0.241	-3.939e-08	-0.241	7.945e-09	-0.244	2.923e-08
-0.24	-3.925e-08	-0.24	6.196e-09	-0.243	2.962e-08
-0.239	-4.047e-08	-0.239	7.145e-09	-0.242	2.758e-08
-0.238	-4.146e-08	-0.238	4.894e-09	-0.241	2.652e-08
-0.237	-4.349e-08	-0.237	4.577e-09	-0.24	2.464e-08
-0.236	-4.276e-08	-0.236	2.903e-09	-0.239	2.527e-08
-0.235	-4.546e-08	-0.235	2.642e-09	-0.238	2.226e-08
-0.234	-4.49e-08	-0.234	6.51e-10	-0.237	2.229e-08
-0.233	-4.654e-08	-0.233	1.079e-09	-0.236	2.116e-08
-0.232	-4.691e-08	-0.232	-7.26e-10	-0.235	2.041e-08
-0.231	-4.994e-08	-0.231	-1.228e-09	-0.234	1.84e-08
-0.23	-4.996e-08	-0.23	-3.592e-09	-0.233	1.898e-08
-0.229	-5.166e-08	-0.229	-3.461e-09	-0.232	1.662e-08
-0.228	-5.225e-08	-0.228	-5.564e-09	-0.231	1.621e-08
-0.227	-5.357e-08	-0.227	-4.69e-09	-0.23	1.383e-08
-0.226	-5.4e-08	-0.226	-6.923e-09	-0.229	1.388e-08
-0.225	-5.614e-08	-0.225	-8.355e-09	-0.228	1.154e-08
-0.224	-5.666e-08	-0.224	-9.658e-09	-0.227	1.228e-08
-0.223	-5.763e-08	-0.223	-8.932e-09	-0.226	1.072e-08
-0.222	-5.813e-08	-0.222	-1.21e-08	-0.225	1.023e-08
-0.221	-6.074e-08	-0.221	-1.15e-08	-0.224	8.225e-09
-0.22	-6.02e-08	-0.22	-1.269e-08	-0.223	9.155e-09
-0.219	-6.308e-08	-0.219	-1.317e-08	-0.222	6.494e-09
-0.218	-6.319e-08	-0.218	-1.522e-08	-0.221	6.606e-09
-0.217	-6.53e-08	-0.217	-1.479e-08	-0.22	5.787e-09
-0.216	-6.465e-08	-0.216	-1.757e-08	-0.219	4.391e-09
-0.215	-6.773e-08	-0.215	-1.734e-08	-0.218	2.847e-09
-0.214	-6.69e-08	-0.214	-1.92e-08	-0.217	3.219e-09
-0.213	-6.961e-08	-0.213	-1.863e-08	-0.216	8.371e-10
-0.212	-7.008e-08	-0.212	-2.179e-08	-0.215	6.696e-10
-0.211	-7.12e-08	-0.211	-2.112e-08	-0.214	-5.213e-10
-0.21	-7.131e-08	-0.21	-2.328e-08	-0.213	-7.074e-10
-0.209	-7.365e-08	-0.209	-2.339e-08	-0.212	-3.554e-09
-0.208	-7.367e-08	-0.208	-2.559e-08	-0.211	-2.773e-09
-0.207	-7.495e-08	-0.207	-2.453e-08	-0.21	-4.485e-09
-0.206	-7.557e-08	-0.206	-2.758e-08	-0.209	-5.992e-09
-0.205	-7.741e-08	-0.205	-2.732e-08	-0.208	-6.904e-09
-0.204	-7.687e-08	-0.204	-2.832e-08	-0.207	-6.327e-09
-0.203	-7.955e-08	-0.203	-2.925e-08	-0.206	-9.565e-09
-0.202	-7.929e-08	-0.202	-3.067e-08	-0.205	-9.007e-09
-0.201	-8.095e-08	-0.201	-2.989e-08	-0.204	-1.001e-08
-0.2	-8.08e-08	-0.2	-3.188e-08	-0.203	-1.102e-08
-0.199	-8.361e-08	-0.199	-3.242e-08	-0.202	-1.316e-08
-0.198	-8.264e-08	-0.198	-3.377e-08	-0.201	-1.236e-08
-0.197	-8.467e-08	-0.197	-3.353e-08	-0.2	-1.517e-08
-0.196	-8.556e-08	-0.196	-3.575e-08	-0.199	-1.518e-08
-0.195	-8.685e-08	-0.195	-3.539e-08	-0.198	-1.688e-08
-0.194	-8.683e-08	-0.194	-3.675e-08	-0.197	-1.686e-08
-0.193	-8.936e-08	-0.193	-3.785e-08	-0.196	-2.019e-08
-0.192	-8.925e-08	-0.192	-3.917e-08	-0.195	-1.879e-08
-0.191	-9.131e-08	-0.191	-3.906e-08	-0.194	-2.106e-08
-0.19	-9.185e-08	-0.19	-4.111e-08	-0.193	-2.138e-08
-0.189	-9.345e-08	-0.189	-4.086e-08	-0.192	-2.412e-08
-0.188	-9.245e-08	-0.188	-4.265e-08	-0.191	-2.328e-08
-0.187	-9.567e-08	-0.187	-4.272e-08	-0.19	-2.57e-08
-0.186	-9.501e-08	-0.186	-4.472e-08	-0.189	-2.562e-08
-0.185	-9.634e-08	-0.185	-4.419e-08	-0.188	-2.708e-08
-0.184	-9.658e-08	-0.184	-4.589e-08	-0.187	-2.724e-08
-0.183	-9.931e-08	-0.183	-4.619e-08	-0.186	-2.949e-08
-0.182	-9.842e-08	-0.182	-4.754e-08	-0.185	-2.855e-08
-0.181	-1.007e-07	-0.181	-4.818e-08	-0.184	-3.039e-08
-0.18	-1.014e-07	-0.18	-5e-08	-0.183	-3.121e-08
-0.179	-1.032e-07	-0.179	-5.006e-08	-0.182	-3.243e-08
-0.178	-1.03e-07	-0.178	-5.175e-08	-0.181	-3.217e-08
-0.177	-1.057e-07	-0.177	-5.205e-08	-0.18	-3.517e-08
-0.176	-1.054e-07	-0.176	-5.367e-08	-0.179	-3.487e-08
-0.175	-1.068e-07	-0.175	-5.298e-08	-0.178	-3.636e-08
-0.174	-1.076e-07	-0.174	-5.564e-08	-0.177	-3.694e-08
-0.173	-1.094e-07	-0.173	-5.536e-08	-0.176	-3.839e-08
-0.172	-1.087e-07	-0.172	-5.663e-08	-0.175	-3.761e-08
-0.171	-1.122e-07	-0.171	-5.813e-08	-0.174	-3.99e-08
-0.17	-1.118e-07	-0.17	-5.919e-08	-0.173	-4.006e-08
-0.169	-1.131e-07	-0.169	-5.854e-08	-0.172	-4.111e-08
-0.168	-1.133e-07	-0.168	-6.057e-08	-0.171	-4.166e-08
-0.167	-1.161e-07	-0.167	-6.154e-08	-0.17	-4.33e-08
-0.166	-1.158e-07	-0.166	-6.329e-08	-0.169	-4.28e-08
-0.165	-1.178e-07	-0.165	-6.334e-08	-0.168	-4.473e-08
-0.164	-1.188e-07	-0.164	-6.589e-08	-0.167	-4.606e-08
-0.163	-1.197e-07	-0.163	-6.502e-08	-0.166	-4.704e-08
-0.162	-1.201e-07	-0.162	-6.706e-08	-0.165	-4.719e-08
-0.161	-1.223e-07	-0.161	-6.738e-08	-0.164	-4.937e-08
-0.16	-1.227e-07	-0.16	-6.93e-08	-0.163	-4.834e-08
-0.159	-1.237e-07	-0.159	-6.885e-08	-0.162	-5.08e-08
-0.158	-1.241e-07	-0.158	-7.153e-08	-0.161	-5.097e-08
-0.157	-1.265e-07	-0.157	-7.133e-08	-0.16	-5.3e-08
-0.156	-1.256e-07	-0.156	-7.27e-08	-0.159	-5.233e-08
-0.155	-1.288e-07	-0.155	-7.313e-08	-0.158	-5.463e-08
-0.154	-1.284e-07	-0.154	-7.466e-08	-0.157	-5.495e-08
-0.153	-1.299e-07	-0.153	-7.458e-08	-0.156	-5.577e-08
-0.152	-1.3e-07	-0.152	-7.615e-08	-0.155	-5.644e-08
-0.151	-1.325e-07	-0.151	-7.743e-08	-0.154	-5.852e-08
-0.15	-1.316e-07	-0.15	-7.832e-08	-0.153	-5.836e-08
-0.149	-1.341e-07	-0.149	-7.808e-08	-0.152	-6.031e-08
-0.148	-1.349e-07	-0.148	-8.039e-08	-0.151	-6.068e-08
-0.147	-1.36e-07	-0.147	-7.989e-08	-0.15	-6.221e-08
-0.146	-1.361e-07	-0.146	-8.217e-08	-0.149	-6.232e-08
-0.145	-1.39e-07	-0.145	-8.273e-08	-0.148	-6.509e-08
-0.144	-1.385e-07	-0.144	-8.431e-08	-0.147	-6.399e-08
-0.143	-1.4e-07	-0.143	-8.396e-08	-0.146	-6.68e-08
-0.142	-1.406e-07	-0.142	-8.625e-08	-0.145	-6.697e-08
-0.141	-1.43e-07	-0.141	-8.597e-08	-0.144	-6.891e-08
-0.14	-1.425e-07	-0.14	-8.781e-08	-0.143	-6.809e-08
-0.139	-1.455e-07	-0.139	-8.848e-08	-0.142	-7.107e-08
-0.138	-1.451e-07	-0.138	-9.01e-08	-0.141	-7.066e-08
-0.137	-1.46e-07	-0.137	-8.971e-08	-0.14	-7.229e-08
-0.136	-1.464e-07	-0.136	-9.135e-08	-0.139	-7.319e-08
-0.135	-1.492e-07	-0.135	-9.258e-08	-0.138	-7.456e-08
-0.134	-1.486e-07	-0.134	-9.325e-08	-0.137	-7.421e-08
-0.133	-1.512e-07	-0.133	-9.388e-08	-0.136	-7.637e-08
-0.132	-1.515e-07	-0.132	-9.619e-08	-0.135	-7.678e-08
-0.131	-1.528e-07	-0.131	-9.498e-08	-0.134	-7.819e-08
-0.13	-1.533e-07	-0.13	-9.738e-08	-0.133	-7.819e-08
-0.129	-1.558e-07	-0.129	-9.745e-08	-0.132	-8.13e-08
-0.128	-1.56e-07	-0.128	-9.933e-08	-0.131	-7.964e-08
-0.127	-1.587e-07	-0.127	-9.998e-08	-0.13	-8.229e-08
-0.126	-1.588e-07	-0.126	-1.022e-07	-0.129	-8.279e-08
-0.125	-1.612e-07	-0.125	-1.023e-07	-0.128	-8.426e-08
-0.124	-1.603e-07	-0.124	-1.033e-07	-0.127	-8.405e-08
-0.123	-1.631e-07	-0.123	-1.043e-07	-0.126	-8.705e-08
-0.122	-1.627e-07	-0.122	-1.059e-07	-0.125	-8.631e-08
-0.121	-1.642e-07	-0.121	-1.059e-07	-0.124	-8.785e-08
-0.12	-1.649e-07	-0.12	-1.075e-07	-0.123	-8.848e-08
-0.119	-1.676e-07	-0.119	-1.086e-07	-0.122	-8.992e-08
-0.118	-1.668e-07	-0.118	-1.098e-07	-0.121	-8.98e-08
-0.117	-1.698e-07	-0.117	-1.1e-07	-0.12	-9.144e-08
-0.116	-1.7e-07	-0.116	-1.129e-07	-0.119	-9.254e-08
-0.115	-1.718e-07	-0.115	-1.126e-07	-0.118	-9.356e-08
-0.114	-1.715e-07	-0.114	-1.145e-07	-0.117	-9.343e-08
-0.113	-1.749e-07	-0.113	-1.157e-07	-0.116	-9.619e-08
-0.112	-1.743e-07	-0.112	-1.176e-07	-0.115	-9.544e-08
-0.111	-1.757e-07	-0.111	-1.167e-07	-0.114	-9.803e-08
-0.11	-1.766e-07	-0.11	-1.197e-07	-0.113	-9.855e-08
-0.109	-1.785e-07	-0.109	-1.197e-07	-0.112	-1.004e-07
-0.108	-1.777e-07	-0.108	-1.209e-07	-0.111	-9.928e-08
-0.107	-1.809e-07	-0.107	-1.219e-07	-0.11	-1.027e-07
-0.106	-1.805e-07	-0.106	-1.235e-07	-0.109	-1.02e-07
-0.105	-1.823e-07	-0.105	-1.231e-07	-0.108	-1.043e-07
-0.104	-1.82e-07	-0.104	-1.25e-07	-0.107	-1.045e-07
-0.103	-1.854e-07	-0.103	-1.264e-07	-0.106	-1.064e-07
-0.102	-1.853e-07	-0.102	-1.277e-07	-0.105	-1.055e-07
-0.101	-1.872e-07	-0.101	-1.274e-07	-0.104	-1.085e-07
-0.1	-1.879e-07	-0.1	-1.304e-07	-0.103	-1.088e-07
-0.099	-1.89e-07	-0.099	-1.298e-07	-0.102	-1.106e-07
-0.098	-1.891e-07	-0.098	-1.319e-07	-0.101	-1.107e-07
-0.097	-1.924e-07	-0.097	-1.327e-07	-0.1	-1.141e-07
-0.096	-1.92e-07	-0.096	-1.342e-07	-0.099	-1.128e-07
-0.095	-1.932e-07	-0.095	-1.339e-07	-0.098	-1.149e-07
-0.094	-1.949e-07	-0.094	-1.37e-07	-0.097	-1.159e-07
-0.093	-1.969e-07	-0.093	-1.364e-07	-0.096	-1.182e-07
-0.092	-1.959e-07	-0.092	-1.376e-07	-0.095	-1.168e-07
-0.091	-1.99e-07	-0.091	-1.387e-07	-0.094	-1.198e-07
-0.09	-1.99e-07	-0.09	-1.405e-07	-0.093	-1.201e-07
-0.089	-2.014e-07	-0.089	-1.409e-07	-0.092	-1.211e-07
-0.088	-2.007e-07	-0.088	-1.421e-07	-0.091	-1.222e-07
-0.087	-2.038e-07	-0.087	-1.436e-07	-0.09	-1.242e-07
-0.086	-2.032e-07	-0.086	-1.441e-07	-0.089	-1.241e-07
-0.085	-2.061e-07	-0.085	-1.45e-07	-0.088	-1.263e-07
-0.084	-2.064e-07	-0.084	-1.483e-07	-0.087	-1.268e-07
-0.083	-2.088e-07	-0.083	-1.474e-07	-0.086	-1.281e-07
-0.082	-2.083e-07	-0.082	-1.491e-07	-0.085	-1.278e-07
-0.081	-2.118e-07	-0.081	-1.501e-07	-0.084	-1.309e-07
-0.08	-2.113e-07	-0.08	-1.515e-07	-0.083	-1.303e-07
-0.079	-2.132e-07	-0.079	-1.519e-07	-0.082	-1.323e-07
-0.078	-2.142e-07	-0.078	-1.547e-07	-0.081	-1.333e-07
-0.077	-2.164e-07	-0.077	-1.547e-07	-0.08	-1.349e-07
-0.076	-2.165e-07	-0.076	-1.574e-07	-0.079	-1.342e-07
-0.075	-2.199e-07	-0.075	-1.579e-07	-0.078	-1.368e-07
-0.074	-2.194e-07	-0.074	-1.601e-07	-0.077	-1.373e-07
-0.073	-2.213e-07	-0.073	-1.592e-07	-0.076	-1.39e-07
-0.072	-2.207e-07	-0.072	-1.61e-07	-0.075	-1.397e-07
-0.071	-2.237e-07	-0.071	-1.628e-07	-0.074	-1.418e-07
-0.07	-2.231e-07	-0.07	-1.636e-07	-0.073	-1.409e-07
-0.069	-2.255e-07	-0.069	-1.643e-07	-0.072	-1.433e-07
-0.068	-2.259e-07	-0.068	-1.67e-07	-0.071	-1.433e-07
-0.067	-2.28e-07	-0.067	-1.661e-07	-0.07	-1.453e-07
-0.066	-2.273e-07	-0.066	-1.688e-07	-0.069	-1.459e-07
-0.065	-2.313e-07	-0.065	-1.699e-07	-0.068	-1.48e-07
-0.064	-2.304e-07	-0.064	-1.712e-07	-0.067	-1.476e-07
-0.063	-2.329e-07	-0.063	-1.714e-07	-0.066	-1.498e-07
-0.062	-2.33e-07	-0.062	-1.743e-07	-0.065	-1.507e-07
-0.061	-2.35e-07	-0.061	-1.745e-07	-0.064	-1.529e-07
-0.06	-2.344e-07	-0.06	-1.756e-07	-0.063	-1.526e-07
-0.059	-2.376e-07	-0.059	-1.764e-07	-0.062	-1.554e-07
-0.058	-2.37e-07	-0.058	-1.78e-07	-0.061	-1.556e-07
-0.057	-2.394e-07	-0.057	-1.783e-07	-0.06	-1.571e-07
-0.056	-2.389e-07	-0.056	-1.803e-07	-0.059	-1.581e-07
-0.055	-2.425e-07	-0.055	-1.815e-07	-0.058	-1.598e-07
-0.054	-2.417e-07	-0.054	-1.825e-07	-0.057	-1.596e-07
-0.053	-2.439e-07	-0.053	-1.831e-07	-0.056	-1.622e-07
-0.052	-2.448e-07	-0.052	-1.857e-07	-0.055	-1.626e-07
-0.051	-2.47e-07	-0.051	-1.857e-07	-0.054	-1.645e-07
-0.05	-2.468e-07	-0.05	-1.877e-07	-0.053	-1.648e-07
-0.049	-2.504e-07	-0.049	-1.887e-07	-0.052	-1.676e-07
-0.048	-2.498e-07	-0.048	-1.907e-07	-0.051	-1.668e-07
-0.047	-2.515e-07	-0.047	-1.901e-07	-0.05	-1.697e-07
-0.046	-2.52e-07	-0.046	-1.924e-07	-0.049	-1.702e-07
-0.045	-2.547e-07	-0.045	-1.933e-07	-0.048	-1.722e-07
-0.044	-2.538e-07	-0.044	-1.947e-07	-0.047	-1.713e-07
-0.043	-2.57e-07	-0.043	-1.956e-07	-0.046	-1.742e-07
-0.042	-2.568e-07	-0.042	-1.975e-07	-0.045	-1.745e-07
-0.041	-2.591e-07	-0.041	-1.978e-07	-0.044	-1.763e-07
-0.04	-2.589e-07	-0.04	-1.996e-07	-0.043	-1.774e-07
-0.039	-2.619e-07	-0.039	-2.011e-07	-0.042	-1.793e-07
-0.038	-2.613e-07	-0.038	-2.024e-07	-0.041	-1.782e-07
-0.037	-2.643e-07	-0.037	-2.031e-07	-0.04	-1.805e-07
-0.036	-2.643e-07	-0.036	-2.061e-07	-0.039	-1.815e-07
-0.035	-2.664e-07	-0.035	-2.056e-07	-0.038	-1.834e-07
-0.034	-2.658e-07	-0.034	-2.08e-07	-0.037	-1.838e-07
-0.033	-2.693e-07	-0.033	-2.087e-07	-0.036	-1.868e-07
-0.032	-2.684e-07	-0.032	-2.109e-07	-0.035	-1.855e-07
-0.031	-2.709e-07	-0.031	-2.11e-07	-0.034	-1.884e-07
-0.03	-2.716e-07	-0.03	-2.137e-07	-0.033	-1.89e-07
-0.029	-2.736e-07	-0.029	-2.145e-07	-0.032	-1.909e-07
-0.028	-2.731e-07	-0.028	-2.153e-07	-0.031	-1.902e-07
-0.027	-2.761e-07	-0.027	-2.162e-07	-0.03	-1.931e-07
-0.026	-2.759e-07	-0.026	-2.186e-07	-0.029	-1.934e-07
-0.025	-2.787e-07	-0.025	-2.194e-07	-0.028	-1.953e-07
-0.024	-2.781e-07	-0.024	-2.213e-07	-0.027	-1.959e-07
-0.023	-2.814e-07	-0.023	-2.226e-07	-0.026	-1.981e-07
-0.022	-2.801e-07	-0.022	-2.232e-07	-0.025	-1.985e-07
-0.021	-2.83e-07	-0.021	-2.242e-07	-0.024	-2.01e-07
-0.02	-2.832e-07	-0.02	-2.266e-07	-0.023	-2.013e-07
-0.019	-2.848e-07	-0.019	-2.262e-07	-0.022	-2.029e-07
-0.018	-2.848e-07	-0.018	-2.279e-07	-0.021	-2.032e-07
-0.017	-2.88e-07	-0.017	-2.288e-07	-0.02	-2.068e-07
-0.016	-2.875e-07	-0.016	-2.311e-07	-0.019	-2.057e-07
-0.015	-2.891e-07	-0.015	-2.306e-07	-0.018	-2.09e-07
-0.014	-2.9e-07	-0.014	-2.336e-07	-0.017	-2.094e-07
-0.013	-2.925e-07	-0.013	-2.343e-07	-0.016	-2.12e-07
-0.012	-2.92e-07	-0.012	-2.356e-07	-0.015	-2.113e-07
-0.011	-2.949e-07	-0.011	-2.365e-07	-0.014	-2.146e-07
-0.01	-2.947e-07	-0.01	-2.388e-07	-0.013	-2.141e-07
-0.009	-2.964e-07	-0.009	-2.382e-07	-0.012	-2.172e-07
-0.008	-2.962e-07	-0.008	-2.406e-07	-0.011	-2.171e-07
-0.007	-2.999e-07	-0.007	-2.409e-07	-0.01	-2.197e-07
-0.006	-2.982e-07	-0.006	-2.423e-07	-0.009	-2.189e-07
-0.005	-3.015e-07	-0.005	-2.439e-07	-0.008	-2.213e-07
-0.004	-3.018e-07	-0.004	-2.458e-07	-0.007	-2.222e-07
-0.003	-3.037e-07	-0.003	-2.461e-07	-0.006	-2.24e-07
-0.002	-3.037e-07	-0.002	-2.48e-07	-0.005	-2.238e-07
-0.001	-3.071e-07	-0.001	-2.485e-07	-0.004	-2.269e-07
0	-3.071e-07	0	-2.513e-07	-0.003	-2.26e-07
0.001	-3.088e-07	0.001	-2.512e-07	-0.002	-2.288e-07
0.002	-3.094e-07	0.002	-2.542e-07	-0.001	-2.292e-07
0.003	-3.116e-07	0.003	-2.547e-07	0	-2.319e-07
0.004	-3.107e-07	0.004	-2.559e-07	0.001	-2.314e-07
0.005	-3.14e-07	0.005	-2.573e-07	0.002	-2.344e-07
0.006	-3.138e-07	0.006	-2.592e-07	0.003	-2.343e-07
0.007	-3.16e-07	0.007	-2.592e-07	0.004	-2.364e-07
0.008	-3.159e-07	0.008	-2.613e-07	0.005	-2.372e-07
0.009	-3.188e-07	0.009	-2.629e-07	0.006	-2.391e-07
0.01	-3.178e-07	0.01	-2.641e-07	0.007	-2.386e-07
0.011	-3.199e-07	0.011	-2.645e-07	0.008	-2.412e-07
0.012	-3.214e-07	0.012	-2.671e-07	0.009	-2.419e-07
0.013	-3.231e-07	0.013	-2.67e-07	0.01	-2.441e-07
0.014	-3.23e-07	0.014	-2.698e-07	0.011	-2.435e-07
0.015	-3.257e-07	0.015	-2.703e-07	0.012	-2.475e-07
0.016	-3.251e-07	0.016	-2.724e-07	0.013	-2.47e-07
0.017	-3.27e-07	0.017	-2.717e-07	0.014	-2.493e-07
0.018	-3.275e-07	0.018	-2.747e-07	0.015	-2.505e-07
0.019	-3.305e-07	0.019	-2.753e-07	0.016	-2.528e-07
0.02	-3.292e-07	0.02	-2.763e-07	0.017	-2.516e-07
0.021	-3.319e-07	0.021	-2.776e-07	0.018	-2.556e-07
0.022	-3.32e-07	0.022	-2.794e-07	0.019	-2.549e-07
0.023	-3.333e-07	0.023	-2.79e-07	0.02	-2.578e-07
0.024	-3.336e-07	0.024	-2.816e-07	0.021	-2.582e-07
0.025	-3.365e-07	0.025	-2.829e-07	0.022	-2.608e-07
0.026	-3.367e-07	0.026	-2.849e-07	0.023	-2.598e-07
0.027	-3.391e-07	0.027	-2.849e-07	0.024	-2.627e-07
0.028	-3.391e-07	0.028	-2.88e-07	0.025	-2.635e-07
0.029	-3.407e-07	0.029	-2.87e-07	0.026	-2.667e-07
0.03	-3.412e-07	0.03	-2.891e-07	0.027	-2.663e-07
0.031	-3.441e-07	0.031	-2.904e-07	0.028	-2.694e-07
0.032	-3.435e-07	0.032	-2.926e-07	0.029	-2.685e-07
0.033	-3.45e-07	0.033	-2.928e-07	0.03	-2.712e-07
0.034	-3.457e-07	0.034	-2.95e-07	0.031	-2.717e-07
0.035	-3.483e-07	0.035	-2.956e-07	0.032	-2.743e-07
0.036	-3.47e-07	0.036	-2.965e-07	0.033	-2.739e-07
0.037	-3.501e-07	0.037	-2.983e-07	0.034	-2.77e-07
0.038	-3.501e-07	0.038	-3.003e-07	0.035	-2.769e-07
0.039	-3.523e-07	0.039	-3.008e-07	0.036	-2.787e-07
0.04	-3.523e-07	0.04	-3.028e-07	0.037	-2.797e-07
0.041	-3.555e-07	0.041	-3.043e-07	0.038	-2.825e-07
0.042	-3.544e-07	0.042	-3.054e-07	0.039	-2.823e-07
0.043	-3.567e-07	0.043	-3.057e-07	0.04	-2.846e-07
0.044	-3.572e-07	0.044	-3.089e-07	0.041	-2.85e-07
0.045	-3.591e-07	0.045	-3.087e-07	0.042	-2.87e-07
0.046	-3.59e-07	0.046	-3.113e-07	0.043	-2.871e-07
0.047	-3.625e-07	0.047	-3.122e-07	0.044	-2.906e-07
0.048	-3.618e-07	0.048	-3.146e-07	0.045	-2.897e-07
0.049	-3.634e-07	0.049	-3.136e-07	0.046	-2.927e-07
0.05	-3.642e-07	0.05	-3.172e-07	0.047	-2.936e-07
0.051	-3.665e-07	0.051	-3.181e-07	0.048	-2.958e-07
0.052	-3.662e-07	0.052	-3.197e-07	0.049	-2.953e-07
0.053	-3.688e-07	0.053	-3.207e-07	0.05	-2.992e-07
0.054	-3.687e-07	0.054	-3.226e-07	0.051	-2.989e-07
0.055	-3.704e-07	0.055	-3.229e-07	0.052	-3.021e-07
0.056	-3.702e-07	0.056	-3.248e-07	0.053	-3.026e-07
0.057	-3.732e-07	0.057	-3.256e-07	0.054	-3.049e-07
0.058	-3.725e-07	0.058	-3.273e-07	0.055	-3.048e-07
0.059	-3.75e-07	0.059	-3.281e-07	0.056	-3.079e-07
0.06	-3.757e-07	0.06	-3.309e-07	0.057	-3.083e-07
0.061	-3.764e-07	0.061	-3.308e-07	0.058	-3.105e-07
0.062	-3.77e-07	0.062	-3.328e-07	0.059	-3.11e-07
0.063	-3.798e-07	0.063	-3.344e-07	0.06	-3.145e-07
0.064	-3.797e-07	0.064	-3.364e-07	0.061	-3.141e-07
0.065	-3.819e-07	0.065	-3.368e-07	0.062	-3.167e-07
0.066	-3.825e-07	0.066	-3.395e-07	0.063	-3.173e-07
0.067	-3.849e-07	0.067	-3.405e-07	0.064	-3.207e-07
0.068	-3.834e-07	0.068	-3.415e-07	0.065	-3.205e-07
0.069	-3.865e-07	0.069	-3.428e-07	0.066	-3.236e-07
0.07	-3.863e-07	0.07	-3.45e-07	0.067	-3.238e-07
0.071	-3.885e-07	0.071	-3.448e-07	0.068	-3.255e-07
0.072	-3.881e-07	0.072	-3.476e-07	0.069	-3.266e-07
0.073	-3.914e-07	0.073	-3.488e-07	0.07	-3.294e-07
0.074	-3.905e-07	0.074	-3.502e-07	0.071	-3.283e-07
0.075	-3.936e-07	0.075	-3.51e-07	0.072	-3.32e-07
0.076	-3.935e-07	0.076	-3.545e-07	0.073	-3.327e-07
0.077	-3.971e-07	0.077	-3.553e-07	0.074	-3.352e-07
0.078	-3.963e-07	0.078	-3.579e-07	0.075	-3.353e-07
0.079	-3.999e-07	0.079	-3.589e-07	0.076	-3.389e-07
0.08	-3.993e-07	0.08	-3.607e-07	0.077	-3.396e-07
0.081	-4.018e-07	0.081	-3.607e-07	0.078	-3.423e-07
0.082	-4.017e-07	0.082	-3.639e-07	0.079	-3.437e-07
0.083	-4.042e-07	0.083	-3.647e-07	0.08	-3.463e-07
0.084	-4.033e-07	0.084	-3.66e-07	0.081	-3.454e-07
0.085	-4.065e-07	0.085	-3.682e-07	0.082	-3.497e-07
0.086	-4.067e-07	0.086	-3.698e-07	0.083	-3.496e-07
0.087	-4.087e-07	0.087	-3.703e-07	0.084	-3.525e-07
0.088	-4.085e-07	0.088	-3.728e-07	0.085	-3.54e-07
0.089	-4.122e-07	0.089	-3.74e-07	0.086	-3.569e-07
0.09	-4.114e-07	0.09	-3.765e-07	0.087	-3.563e-07
0.091	-4.143e-07	0.091	-3.77e-07	0.088	-3.596e-07
0.092	-4.145e-07	0.092	-3.803e-07	0.089	-3.609e-07
0.093	-4.17e-07	0.093	-3.802e-07	0.09	-3.637e-07
0.094	-4.166e-07	0.094	-3.825e-07	0.091	-3.646e-07
0.095	-4.199e-07	0.095	-3.842e-07	0.092	-3.684e-07
0.096	-4.193e-07	0.096	-3.862e-07	0.093	-3.677e-07
0.097	-4.219e-07	0.097	-3.87e-07	0.094	-3.709e-07
0.098	-4.222e-07	0.098	-3.899e-07	0.095	-3.719e-07
0.099	-4.248e-07	0.099	-3.916e-07	0.096	-3.759e-07
0.1	-4.236e-07	0.1	-3.935e-07	0.097	-3.753e-07
0.101	-4.271e-07	0.101	-3.949e-07	0.098	-3.788e-07
0.102	-4.268e-07	0.102	-3.981e-07	0.099	-3.801e-07
0.103	-4.297e-07	0.103	-3.992e-07	0.1	-3.829e-07
0.104	-4.294e-07	0.104	-4.022e-07	0.101	-3.835e-07
0.105	-4.331e-07	0.105	-4.034e-07	0.102	-3.872e-07
0.106	-4.32e-07	0.106	-4.058e-07	0.103	-3.877e-07
0.107	-4.352e-07	0.107	-4.068e-07	0.104	-3.914e-07
0.108	-4.355e-07	0.108	-4.103e-07	0.105	-3.929e-07
0.109	-4.376e-07	0.109	-4.106e-07	0.106	-3.955e-07
0.11	-4.373e-07	0.11	-4.136e-07	0.107	-3.963e-07
0.111	-4.415e-07	0.111	-4.159e-07	0.108	-4.011e-07
0.112	-4.409e-07	0.112	-4.18e-07	0.109	-4.013e-07
0.113	-4.432e-07	0.113	-4.187e-07	0.11	-4.053e-07
0.114	-4.444e-07	0.114	-4.225e-07	0.111	-4.069e-07
0.115	-4.468e-07	0.115	-4.237e-07	0.112	-4.112e-07
0.116	-4.467e-07	0.116	-4.262e-07	0.113	-4.109e-07
0.117	-4.504e-07	0.117	-4.282e-07	0.114	-4.157e-07
0.118	-4.505e-07	0.118	-4.308e-07	0.115	-4.166e-07
0.119	-4.53e-07	0.119	-4.314e-07	0.116	-4.199e-07
0.12	-4.532e-07	0.12	-4.347e-07	0.117	-4.215e-07
0.121	-4.569e-07	0.121	-4.368e-07	0.118	-4.252e-07
0.122	-4.562e-07	0.122	-4.391e-07	0.119	-4.255e-07
0.123	-4.592e-07	0.123	-4.408e-07	0.12	-4.298e-07
0.124	-4.598e-07	0.124	-4.445e-07	0.121	-4.315e-07
0.125	-4.623e-07	0.125	-4.459e-07	0.122	-4.35e-07
0.126	-4.629e-07	0.126	-4.486e-07	0.123	-4.362e-07
0.127	-4.669e-07	0.127	-4.518e-07	0.124	-4.413e-07
0.128	-4.667e-07	0.128	-4.546e-07	0.125	-4.415e-07
0.129	-4.702e-07	0.129	-4.565e-07	0.126	-4.46e-07
0.13	-4.708e-07	0.13	-4.604e-07	0.127	-4.485e-07
0.131	-4.737e-07	0.131	-4.619e-07	0.128	-4.524e-07
0.132	-4.73e-07	0.132	-4.642e-07	0.129	-4.543e-07
0.133	-4.772e-07	0.133	-4.663e-07	0.13	-4.598e-07
0.134	-4.766e-07	0.134	-4.697e-07	0.131	-4.608e-07
0.135	-4.797e-07	0.135	-4.712e-07	0.132	-4.641e-07
0.136	-4.798e-07	0.136	-4.745e-07	0.133	-4.669e-07
0.137	-4.846e-07	0.137	-4.772e-07	0.134	-4.71e-07
0.138	-4.835e-07	0.138	-4.799e-07	0.135	-4.724e-07
0.139	-4.878e-07	0.139	-4.815e-07	0.136	-4.767e-07
0.14	-4.883e-07	0.14	-4.859e-07	0.137	-4.795e-07
0.141	-4.917e-07	0.141	-4.878e-07	0.138	-4.832e-07
0.142	-4.918e-07	0.142	-4.916e-07	0.139	-4.852e-07
0.143	-4.962e-07	0.143	-4.946e-07	0.14	-4.91e-07
0.144	-4.962e-07	0.144	-4.988e-07	0.141	-4.932e-07
0.145	-4.992e-07	0.145	-4.996e-07	0.142	-4.97e-07
0.146	-5.006e-07	0.146	-5.042e-07	0.143	-5.001e-07
0.147	-5.043e-07	0.147	-5.067e-07	0.144	-5.054e-07
0.148	-5.041e-07	0.148	-5.096e-07	0.145	-5.064e-07
0.149	-5.085e-07	0.149	-5.129e-07	0.146	-5.13e-07
0.15	-5.094e-07	0.15	-5.168e-07	0.147	-5.148e-07
0.151	-5.117e-07	0.151	-5.181e-07	0.148	-5.194e-07
0.152	-5.123e-07	0.152	-5.225e-07	0.149	-5.222e-07
0.153	-5.171e-07	0.153	-5.257e-07	0.15	-5.279e-07
0.154	-5.178e-07	0.154	-5.296e-07	0.151	-5.294e-07
0.155	-5.218e-07	0.155	-5.317e-07	0.152	-5.344e-07
0.156	-5.23e-07	0.156	-5.364e-07	0.153	-5.382e-07
0.157	-5.264e-07	0.157	-5.387e-07	0.154	-5.434e-07
0.158	-5.265e-07	0.158	-5.428e-07	0.155	-5.458e-07
0.159	-5.318e-07	0.159	-5.465e-07	0.156	-5.526e-07
0.16	-5.32e-07	0.16	-5.511e-07	0.157	-5.544e-07
0.161	-5.352e-07	0.161	-5.526e-07	0.158	-5.597e-07
0.162	-5.371e-07	0.162	-5.585e-07	0.159	-5.635e-07
0.163	-5.413e-07	0.163	-5.613e-07	0.16	-5.695e-07
0.164	-5.413e-07	0.164	-5.643e-07	0.161	-5.717e-07
0.165	-5.463e-07	0.165	-5.682e-07	0.162	-5.785e-07
0.166	-5.473e-07	0.166	-5.725e-07	0.163	-5.817e-07
0.167	-5.512e-07	0.167	-5.755e-07	0.164	-5.867e-07
0.168	-5.518e-07	0.168	-5.796e-07	0.165	-5.902e-07
0.169	-5.572e-07	0.169	-5.839e-07	0.166	-5.967e-07
0.17	-5.573e-07	0.17	-5.878e-07	0.167	-5.997e-07
0.171	-5.619e-07	0.171	-5.906e-07	0.168	-6.062e-07
0.172	-5.632e-07	0.172	-5.968e-07	0.169	-6.105e-07
0.173	-5.672e-07	0.173	-5.995e-07	0.17	-6.156e-07
0.174	-5.679e-07	0.174	-6.045e-07	0.171	-6.19e-07
0.175	-5.735e-07	0.175	-6.085e-07	0.172	-6.262e-07
0.176	-5.742e-07	0.176	-6.132e-07	0.173	-6.294e-07
0.177	-5.774e-07	0.177	-6.162e-07	0.174	-6.359e-07
0.178	-5.796e-07	0.178	-6.22e-07	0.175	-6.402e-07
0.179	-5.841e-07	0.179	-6.253e-07	0.176	-6.473e-07
0.18	-5.856e-07	0.18	-6.309e-07	0.177	-6.5e-07
0.181	-5.909e-07	0.181	-6.351e-07	0.178	-6.579e-07
0.182	-5.917e-07	0.182	-6.399e-07	0.179	-6.612e-07
0.183	-5.95e-07	0.183	-6.423e-07	0.18	-6.684e-07
0.184	-5.967e-07	0.184	-6.48e-07	0.181	-6.734e-07
0.185	-6.021e-07	0.185	-6.526e-07	0.182	-6.802e-07
0.186	-6.03e-07	0.186	-6.57e-07	0.183	-6.83e-07
0.187	-6.07e-07	0.187	-6.612e-07	0.184	-6.905e-07
0.188	-6.092e-07	0.188	-6.673e-07	0.185	-6.945e-07
0.189	-6.131e-07	0.189	-6.699e-07	0.186	-7.015e-07
0.19	-6.147e-07	0.19	-6.753e-07	0.187	-7.058e-07
0.191	-6.196e-07	0.191	-6.802e-07	0.188	-7.138e-07
0.192	-6.208e-07	0.192	-6.858e-07	0.189	-7.17e-07
0.193	-6.251e-07	0.193	-6.89e-07	0.19	-7.246e-07
0.194	-6.275e-07	0.194	-6.955e-07	0.191	-7.295e-07
0.195	-6.319e-07	0.195	-6.997e-07	0.192	-7.373e-07
0.196	-6.324e-07	0.196	-7.041e-07	0.193	-7.413e-07
0.197	-6.376e-07	0.197	-7.09e-07	0.194	-7.492e-07
0.198	-6.39e-07	0.198	-7.151e-07	0.195	-7.542e-07
0.199	-6.427e-07	0.199	-7.184e-07	0.196	-7.605e-07
0.2	-6.447e-07	0.2	-7.241e-07	0.197	-7.656e-07
0.201	-6.499e-07	0.201	-7.288e-07	0.198	-7.733e-07
0.202	-6.507e-07	0.202	-7.338e-07	0.199	-7.77e-07
0.203	-6.55e-07	0.203	-7.374e-07	0.2	-7.849e-07
0.204	-6.578e-07	0.204	-7.448e-07	0.201	-7.899e-07
0.205	-6.609e-07	0.205	-7.475e-07	0.202	-7.969e-07
0.206	-6.623e-07	0.206	-7.532e-07	0.203	-8.022e-07
0.207	-6.672e-07	0.207	-7.582e-07	0.204	-8.114e-07
0.208	-6.684e-07	0.208	-7.641e-07	0.205	-8.142e-07
0.209	-6.721e-07	0.209	-7.677e-07	0.206	-8.222e-07
0.21	-6.748e-07	0.21	-7.739e-07	0.207	-8.27e-07
0.211	-6.785e-07	0.211	-7.785e-07	0.208	-8.349e-07
0.212	-6.8e-07	0.212	-7.828e-07	0.209	-8.386e-07
0.213	-6.845e-07	0.213	-7.879e-07	0.21	-8.472e-07
0.214	-6.86e-07	0.214	-7.936e-07	0.211	-8.513e-07
0.215	-6.9e-07	0.215	-7.966e-07	0.212	-8.592e-07
0.216	-6.909e-07	0.216	-8.026e-07	0.213	-8.637e-07
0.217	-6.957e-07	0.217	-8.085e-07	0.214	-8.714e-07
0.218	-6.968e-07	0.218	-8.133e-07	0.215	-8.741e-07
0.219	-7.01e-07	0.219	-8.17e-07	0.216	-8.823e-07
0.22	-7.029e-07	0.22	-8.23e-07	0.217	-8.871e-07
0.221	-7.062e-07	0.221	-8.26e-07	0.218	-8.944e-07
0.222	-7.073e-07	0.222	-8.309e-07	0.219	-8.995e-07
0.223	-7.129e-07	0.223	-8.356e-07	0.22	-9.074e-07
0.224	-7.132e-07	0.224	-8.405e-07	0.221	-9.113e-07
0.225	-7.164e-07	0.225	-8.435e-07	0.222	-9.174e-07
0.226	-7.185e-07	0.226	-8.493e-07	0.223	-9.222e-07
0.227	-7.222e-07	0.227	-8.53e-07	0.224	-9.291e-07
0.228	-7.223e-07	0.228	-8.569e-07	0.225	-9.324e-07
0.229	-7.268e-07	0.229	-8.614e-07	0.226	-9.399e-07
0.23	-7.278e-07	0.23	-8.655e-07	0.227	-9.445e-07
0.231	-7.312e-07	0.231	-8.696e-07	0.228	-9.503e-07
0.232	-7.318e-07	0.232	-8.737e-07	0.229	-9.548e-07
0.233	-7.366e-07	0.233	-8.772e-07	0.23	-9.61e-07
0.234	-7.36e-07	0.234	-8.808e-07	0.231	-9.65e-07
0.235	-7.396e-07	0.235	-8.838e-07	0.232	-9.712e-07
0.236	-7.408e-07	0.236	-8.888e-07	0.233	-9.753e-07
0.237	-7.433e-07	0.237	-8.904e-07	0.234	-9.801e-07
0.238	-7.439e-07	0.238	-8.943e-07	0.235	-9.829e-07
0.239	-7.475e-07	0.239	-8.984e-07	0.236	-9.911e-07
0.24	-7.483e-07	0.24	-9.018e-07	0.237	-9.928e-07
0.241	-7.5e-07	0.241	-9.031e-07	0.238	-9.983e-07
0.242	-7.52e-07	0.242	-9.081e-07	0.239	-1.002e-06
0.243	-7.542e-07	0.243	-9.1e-07	0.24	-1.007e-06
0.244	-7.543e-07	0.244	-9.13e-07	0.241	-1.008e-06
0.245	-7.582e-07	0.245	-9.16e-07	0.242	-1.015e-06
0.246	-7.579e-07	0.246	-9.193e-07	0.243	-1.017e-06
0.247	-7.6e-07	0.247	-9.194e-07	0.244	-1.021e-06
0.248	-7.6e-07	0.248	-9.232e-07	0.245	-1.024e-06
0.249	-7.643e-07	0.249	-9.255e-07	0.246	-1.029e-06
0.25	-7.629e-07	0.25	-9.277e-07	0.247	-1.03e-06
0.251	-7.659e-07	0.251	-9.293e-07	0.248	-1.035e-06
0.252	-7.663e-07	0.252	-9.33e-07	0.249	-1.037e-06
0.253	-7.679e-07	0.253	-9.329e-07	0.25	-1.041e-06
0.254	-7.676e-07	0.254	-9.355e-07	0.251	-1.043e-06
0.255	-7.706e-07	0.255	-9.379e-07	0.252	-1.048e-06
0.256	-7.704e-07	0.256	-9.404e-07	0.253	-1.048e-06
0.257	-7.722e-07	0.257	-9.412e-07	0.254	-1.053e-06
0.258	-7.726e-07	0.258	-9.436e-07	0.255	-1.055e-06
0.259	-7.743e-07	0.259	-9.443e-07	0.256	-1.058e-06
0.26	-7.729e-07	0.26	-9.465e-07	0.257	-1.059e-06
0.261	-7.761e-07	0.261	-9.469e-07	0.258	-1.063e-06
0.262	-7.752e-07	0.262	-9.491e-07	0.259	-1.063e-06
0.263	-7.768e-07	0.263	-9.488e-07	0.26	-1.066e-06
0.264	-7.76e-07	0.264	-9.51e-07	0.261	-1.067e-06
0.265	-7.79e-07	0.265	-9.521e-07	0.262	-1.07e-06
0.266	-7.77e-07	0.266	-9.526e-07	0.263	-1.069e-06
0.267	-7.791e-07	0.267	-9.527e-07	0.264	-1.072e-06
0.268	-7.789e-07	0.268	-9.556e-07	0.265	-1.074e-06
0.269	-7.807e-07	0.269	-9.554e-07	0.266	-1.075e-06
0.27	-7.796e-07	0.27	-9.561e-07	0.267	-1.075e-06
0.271	-7.823e-07	0.271	-9.575e-07	0.268	-1.078e-06
0.272	-7.809e-07	0.272	-9.583e-07	0.269	-1.078e-06
0.273	-7.818e-07	0.273	-9.569e-07	0.27	-1.08e-06
0.274	-7.815e-07	0.274	-9.588e-07	0.271	-1.08e-06
0.275	-7.833e-07	0.275	-9.583e-07	0.272	-1.083e-06
0.276	-7.81e-07	0.276	-9.594e-07	0.273	-1.081e-06
0.277	-7.838e-07	0.277	-9.598e-07	0.274	-1.084e-06
0.278	-7.823e-07	0.278	-9.604e-07	0.275	-1.083e-06
0.279	-7.837e-07	0.279	-9.593e-07	0.276	-1.084e-06
0.28	-7.816e-07	0.28	-9.605e-07	0.277	-1.085e-06
0.281	-7.85e-07	0.281	-9.603e-07	0.278	-1.086e-06
0.282	-7.839e-07	0.282	-9.62e-07	0.279	-1.084e-06
0.283	-7.849e-07	0.283	-9.605e-07	0.28	-1.086e-06
0.284	-7.841e-07	0.284	-9.622e-07	0.281	-1.085e-06
0.285	-7.844e-07	0.285	-9.604e-07	0.282	-1.088e-06
0.286	-7.829e-07	0.286	-9.609e-07	0.283	-1.086e-06
0.287	-7.852e-07	0.287	-9.61e-07	0.284	-1.089e-06
0.288	-7.838e-07	0.288	-9.615e-07	0.285	-1.086e-06
0.289	-7.845e-07	0.289	-9.596e-07	0.286	-1.087e-06
0.29	-7.836e-07	0.29	-9.611e-07	0.287	-1.086e-06
0.291	-7.857e-07	0.291	-9.595e-07	0.288	-1.087e-06
0.292	-7.831e-07	0.292	-9.593e-07	0.289	-1.085e-06
0.293	-7.854e-07	0.293	-9.592e-07	0.29	-1.087e-06
0.294	-7.839e-07	0.294	-9.593e-07	0.291	-1.085e-06
0.295	-7.854e-07	0.295	-9.581e-07	0.292	-1.085e-06
0.296	-7.834e-07	0.296	-9.582e-07	0.293	-1.084e-06
0.297	-7.861e-07	0.297	-9.578e-07	0.294	-1.085e-06
0.298	-7.832e-07	0.298	-9.579e-07	0.295	-1.082e-06
0.299	-7.851e-07	0.299	-9.571e-07	0.296	-1.084e-06
0.3	-7.839e-07	0.3	-9.577e-07	0.297	-1.082e-06
0.301	-7.843e-07	0.301	-9.555e-07	0.298	-1.082e-06
0.302	-7.828e-07	0.302	-9.563e-07	0.299	-1.08e-06
0.303	-7.853e-07	0.303	-9.556e-07	0.3	-1.082e-06
0.304	-7.829e-07	0.304	-9.559e-07	0.301	-1.079e-06
0.305	-7.839e-07	0.305	-9.535e-07	0.302	-1.08e-06
0.306	-7.83e-07	0.306	-9.553e-07	0.303	-1.079e-06
0.307	-7.844e-07	0.307	-9.533e-07	0.304	-1.08e-06
0.308	-7.824e-07	0.308	-9.537e-07	0.305	-1.077e-06
0.309	-7.85e-07	0.309	-9.536e-07	0.306	-1.078e-06
0.31	-7.828e-07	0.31	-9.532e-07	0.307	-1.076e-06
0.311	-7.827e-07	0.311	-9.507e-07	0.308	-1.076e-06
0.312	-7.819e-07	0.312	-9.512e-07	0.309	-1.075e-06
0.313	-7.841e-07	0.313	-9.506e-07	0.31	-1.075e-06
0.314	-7.816e-07	0.314	-9.501e-07	0.311	-1.072e-06
0.315	-7.827e-07	0.315	-9.488e-07	0.312	-1.073e-06
0.316	-7.823e-07	0.316	-9.506e-07	0.313	-1.071e-06
0.317	-7.827e-07	0.317	-9.478e-07	0.314	-1.072e-06
0.318	-7.808e-07	0.318	-9.479e-07	0.315	-1.07e-06
0.319	-7.831e-07	0.319	-9.474e-07	0.316	-1.071e-06
0.32	-7.811e-07	0.32	-9.475e-07	0.317	-1.067e-06
0.321	-7.823e-07	0.321	-9.457e-07	0.318	-1.069e-06
0.322	-7.817e-07	0.322	-9.471e-07	0.319	-1.067e-06
0.323	-7.83e-07	0.323	-9.454e-07	0.32	-1.068e-06
0.324	-7.806e-07	0.324	-9.446e-07	0.321	-1.064e-06
0.325	-7.825e-07	0.325	-9.439e-07	0.322	-1.066e-06
0.326	-7.809e-07	0.326	-9.438e-07	0.323	-1.064e-06
0.327	-7.814e-07	0.327	-9.422e-07	0.324	-1.063e-06
0.328	-7.798e-07	0.328	-9.424e-07	0.325	-1.062e-06
0.329	-7.822e-07	0.329	-9.419e-07	0.326	-1.063e-06
0.33	-7.794e-07	0.33	-9.409e-07	0.327	-1.059e-06
0.331	-7.809e-07	0.331	-9.402e-07	0.328	-1.061e-06
0.332	-7.805e-07	0.332	-9.411e-07	0.329	-1.059e-06
0.333	-7.822e-07	0.333	-9.402e-07	0.33	-1.059e-06
0.334	-7.803e-07	0.334	-9.402e-07	0.331	-1.057e-06
0.335	-7.821e-07	0.335	-9.394e-07	0.332	-1.058e-06
0.336	-7.797e-07	0.336	-9.393e-07	0.333	-1.056e-06
0.337	-7.808e-07	0.337	-9.369e-07	0.334	-1.057e-06
0.338	-7.804e-07	0.338	-9.381e-07	0.335	-1.055e-06
0.339	-7.818e-07	0.339	-9.37e-07	0.336	-1.055e-06
0.34	-7.798e-07	0.34	-9.359e-07	0.337	-1.052e-06
0.341	-7.819e-07	0.341	-9.36e-07	0.338	-1.054e-06
0.342	-7.801e-07	0.342	-9.361e-07	0.339	-1.051e-06
0.343	-7.802e-07	0.343	-9.336e-07	0.34	-1.051e-06
0.344	-7.793e-07	0.344	-9.341e-07	0.341	-1.05e-06
0.345	-7.815e-07	0.345	-9.345e-07	0.342	-1.051e-06
0.346	-7.799e-07	0.346	-9.339e-07	0.343	-1.047e-06
0.347	-7.813e-07	0.347	-9.326e-07	0.344	-1.048e-06
0.348	-7.809e-07	0.348	-9.341e-07	0.345	-1.047e-06
0.349	-7.812e-07	0.349	-9.32e-07	0.346	-1.047e-06
0.35	-7.799e-07	0.35	-9.326e-07	0.347	-1.045e-06
0.351	-7.821e-07	0.351	-9.327e-07	0.348	-1.047e-06
0.352	-7.807e-07	0.352	-9.321e-07	0.349	-1.043e-06
0.353	-7.81e-07	0.353	-9.3e-07	0.35	-1.044e-06
0.354	-7.806e-07	0.354	-9.318e-07	0.351	-1.043e-06
0.355	-7.821e-07	0.355	-9.307e-07	0.352	-1.044e-06
0.356	-7.8e-07	0.356	-9.297e-07	0.353	-1.041e-06
0.357	-7.82e-07	0.357	-9.298e-07	0.354	-1.043e-06
0.358	-7.807e-07	0.358	-9.308e-07	0.355	-1.04e-06
0.359	-7.817e-07	0.359	-9.292e-07	0.356	-1.041e-06
0.36	-7.807e-07	0.36	-9.295e-07	0.357	-1.039e-06
0.361	-7.83e-07	0.361	-9.294e-07	0.358	-1.041e-06
0.362	-7.804e-07	0.362	-9.288e-07	0.359	-1.038e-06
0.363	-7.824e-07	0.363	-9.279e-07	0.36	-1.039e-06
0.364	-7.816e-07	0.364	-9.296e-07	0.361	-1.038e-06
0.365	-7.828e-07	0.365	-9.271e-07	0.362	-1.037e-06
0.366	-7.818e-07	0.366	-9.273e-07	0.363	-1.036e-06
0.367	-7.842e-07	0.367	-9.281e-07	0.364	-1.038e-06
0.368	-7.831e-07	0.368	-9.282e-07	0.365	-1.035e-06
0.369	-7.837e-07	0.369	-9.268e-07	0.366	-1.036e-06
0.37	-7.829e-07	0.37	-9.279e-07	0.367	-1.035e-06
0.371	-7.848e-07	0.371	-9.266e-07	0.368	-1.036e-06
0.372	-7.838e-07	0.372	-9.275e-07	0.369	-1.033e-06
0.373	-7.861e-07	0.373	-9.276e-07	0.37	-1.035e-06
0.374	-7.849e-07	0.374	-9.281e-07	0.371	-1.033e-06
0.375	-7.855e-07	0.375	-9.263e-07	0.372	-1.034e-06
0.376	-7.845e-07	0.376	-9.271e-07	0.373	-1.033e-06
0.377	-7.876e-07	0.377	-9.275e-07	0.374	-1.035e-06
0.378	-7.852e-07	0.378	-9.272e-07	0.375	-1.031e-06
0.379	-7.871e-07	0.379	-9.266e-07	0.376	-1.033e-06
0.38	-7.869e-07	0.38	-9.284e-07	0.377	-1.032e-06
0.381	-7.88e-07	0.381	-9.26e-07	0.378	-1.032e-06
0.382	-7.873e-07	0.382	-9.273e-07	0.379	-1.03e-06
0.383	-7.896e-07	0.383	-9.283e-07	0.38	-1.032e-06
0.384	-7.889e-07	0.384	-9.282e-07	0.381	-1.03e-06
0.385	-7.909e-07	0.385	-9.282e-07	0.382	-1.031e-06
0.386	-7.904e-07	0.386	-9.295e-07	0.383	-1.031e-06
0.387	-7.922e-07	0.387	-9.283e-07	0.384	-1.032e-06
0.388	-7.903e-07	0.388	-9.284e-07	0.385	-1.031e-06
0.389	-7.929e-07	0.389	-9.282e-07	0.386	-1.032e-06
0.39	-7.921e-07	0.39	-9.294e-07	0.387	-1.03e-06
0.391	-7.932e-07	0.391	-9.279e-07	0.388	-1.031e-06
0.392	-7.926e-07	0.392	-9.285e-07	0.389	-1.03e-06
0.393	-7.955e-07	0.393	-9.301e-07	0.39	-1.031e-06
0.394	-7.934e-07	0.394	-9.291e-07	0.391	-1.029e-06
0.395	-7.956e-07	0.395	-9.291e-07	0.392	-1.031e-06
0.396	-7.961e-07	0.396	-9.307e-07	0.393	-1.03e-06
0.397	-7.981e-07	0.397	-9.298e-07	0.394	-1.03e-06
0.398	-7.97e-07	0.398	-9.311e-07	0.395	-1.029e-06
0.399	-7.999e-07	0.399	-9.318e-07	0.396	-1.032e-06
0.4	-7.99e-07	0.4	-9.329e-07	0.397	-1.03e-06
0.401	-8.001e-07	0.401	-9.313e-07	0.398	-1.031e-06
0.402	-8.005e-07	0.402	-9.331e-07	0.399	-1.031e-06
0.403	-8.025e-07	0.403	-9.327e-07	0.4	-1.033e-06
0.404	-8.009e-07	0.404	-9.333e-07	0.401	-1.03e-06
0.405	-8.044e-07	0.405	-9.341e-07	0.402	-1.033e-06
0.406	-8.035e-07	0.406	-9.356e-07	0.403	-1.032e-06
0.407	-8.048e-07	0.407	-9.343e-07	0.404	-1.032e-06
0.408	-8.046e-07	0.408	-9.355e-07	0.405	-1.032e-06
0.409	-8.08e-07	0.409	-9.372e-07	0.406	-1.033e-06
0.41	-8.074e-07	0.41	-9.374e-07	0.407	-1.032e-06
0.411	-8.1e-07	0.411	-9.377e-07	0.408	-1.033e-06
0.412	-8.104e-07	0.412	-9.398e-07	0.409	-1.033e-06
0.413	-8.111e-07	0.413	-9.385e-07	0.41	-1.034e-06
0.414	-8.109e-07	0.414	-9.399e-07	0.411	-1.034e-06
0.415	-8.142e-07	0.415	-9.412e-07	0.412	-1.036e-06
0.416	-8.138e-07	0.416	-9.424e-07	0.413	-1.034e-06
0.417	-8.149e-07	0.417	-9.414e-07	0.414	-1.036e-06
0.418	-8.16e-07	0.418	-9.443e-07	0.415	-1.036e-06
0.419	-8.185e-07	0.419	-9.44e-07	0.416	-1.038e-06
0.42	-8.167e-07	0.42	-9.44e-07	0.417	-1.036e-06
0.421	-8.203e-07	0.421	-9.457e-07	0.418	-1.039e-06
0.422	-8.206e-07	0.422	-9.468e-07	0.419	-1.038e-06
0.423	-8.226e-07	0.423	-9.466e-07	0.42	-1.039e-06
0.424	-8.221e-07	0.424	-9.482e-07	0.421	-1.039e-06
0.425	-8.252e-07	0.425	-9.499e-07	0.422	-1.041e-06
0.426	-8.243e-07	0.426	-9.501e-07	0.423	-1.04e-06
0.427	-8.263e-07	0.427	-9.51e-07	0.424	-1.042e-06
0.428	-8.278e-07	0.428	-9.534e-07	0.425	-1.042e-06
0.429	-8.292e-07	0.429	-9.533e-07	0.426	-1.043e-06
0.43	-8.293e-07	0.43	-9.546e-07	0.427	-1.043e-06
0.431	-8.33e-07	0.431	-9.563e-07	0.428	-1.046e-06
0.432	-8.328e-07	0.432	-9.575e-07	0.429	-1.044e-06
0.433	-8.346e-07	0.433	-9.57e-07	0.43	-1.046e-06
0.434	-8.358e-07	0.434	-9.603e-07	0.431	-1.047e-06
0.435	-8.383e-07	0.435	-9.607e-07	0.432	-1.048e-06
0.436	-8.389e-07	0.436	-9.623e-07	0.433	-1.047e-06
0.437	-8.425e-07	0.437	-9.639e-07	0.434	-1.05e-06
0.438	-8.425e-07	0.438	-9.655e-07	0.435	-1.05e-06
0.439	-8.44e-07	0.439	-9.648e-07	0.436	-1.053e-06
0.44	-8.447e-07	0.44	-9.665e-07	0.437	-1.053e-06
0.441	-8.488e-07	0.441	-9.687e-07	0.438	-1.055e-06
0.442	-8.48e-07	0.442	-9.696e-07	0.439	-1.053e-06
0.443	-8.514e-07	0.443	-9.708e-07	0.44	-1.056e-06
0.444	-8.522e-07	0.444	-9.733e-07	0.441	-1.057e-06
0.445	-8.54e-07	0.445	-9.724e-07	0.442	-1.058e-06
0.446	-8.553e-07	0.446	-9.747e-07	0.443	-1.057e-06
0.447	-8.593e-07	0.447	-9.766e-07	0.444	-1.061e-06
0.448	-8.596e-07	0.448	-9.787e-07	0.445	-1.06e-06
0.449	-8.621e-07	0.449	-9.797e-07	0.446	-1.062e-06
0.45	-8.637e-07	0.45	-9.826e-07	0.447	-1.063e-06
0.451	-8.668e-07	0.451	-9.839e-07	0.448	-1.065e-06
0.452	-8.663e-07	0.452	-9.842e-07	0.449	-1.065e-06
0.453	-8.706e-07	0.453	-9.871e-07	0.45	-1.068e-06
0.454	-8.709e-07	0.454	-9.888e-07	0.451	-1.068e-06
0.455	-8.734e-07	0.455	-9.893e-07	0.452	-1.07e-06
0.456	-8.742e-07	0.456	-9.92e-07	0.453	-1.07e-06
0.457	-8.783e-07	0.457	-9.936e-07	0.454	-1.073e-06
0.458	-8.78e-07	0.458	-9.953e-07	0.455	-1.072e-06
0.459	-8.819e-07	0.459	-9.964e-07	0.456	-1.075e-06
0.46	-8.833e-07	0.46	-1e-06	0.457	-1.076e-06
0.461	-8.866e-07	0.461	-1.001e-06	0.458	-1.078e-06
0.462	-8.871e-07	0.462	-1.004e-06	0.459	-1.078e-06
0.463	-8.919e-07	0.463	-1.006e-06	0.46	-1.082e-06
0.464	-8.927e-07	0.464	-1.008e-06	0.461	-1.082e-06
0.465	-8.952e-07	0.465	-1.009e-06	0.462	-1.085e-06
0.466	-8.979e-07	0.466	-1.012e-06	0.463	-1.086e-06
0.467	-9.013e-07	0.467	-1.013e-06	0.464	-1.089e-06
0.468	-9.015e-07	0.468	-1.015e-06	0.465	-1.088e-06
0.469	-9.063e-07	0.469	-1.018e-06	0.466	-1.092e-06
0.47	-9.08e-07	0.47	-1.021e-06	0.467	-1.093e-06
0.471	-9.107e-07	0.471	-1.021e-06	0.468	-1.095e-06
0.472	-9.119e-07	0.472	-1.024e-06	0.469	-1.096e-06
0.473	-9.164e-07	0.473	-1.027e-06	0.47	-1.099e-06
0.474	-9.179e-07	0.474	-1.029e-06	0.471	-1.099e-06
0.475	-9.213e-07	0.475	-1.031e-06	0.472	-1.102e-06
0.476	-9.236e-07	0.476	-1.035e-06	0.473	-1.104e-06
0.477	-9.265e-07	0.477	-1.035e-06	0.474	-1.107e-06
0.478	-9.273e-07	0.478	-1.039e-06	0.475	-1.108e-06
0.479	-9.329e-07	0.479	-1.042e-06	0.476	-1.111e-06
0.48	-9.34e-07	0.48	-1.045e-06	0.477	-1.111e-06
0.481	-9.376e-07	0.481	-1.046e-06	0.478	-1.115e-06
0.482	-9.403e-07	0.482	-1.05e-06	0.479	-1.116e-06
0.483	-9.446e-07	0.483	-1.053e-06	0.48	-1.119e-06
0.484	-9.453e-07	0.484	-1.054e-06	0.481	-1.119e-06
0.485	-9.505e-07	0.485	-1.058e-06	0.482	-1.124e-06
0.486	-9.522e-07	0.486	-1.061e-06	0.483	-1.125e-06
0.487	-9.573e-07	0.487	-1.064e-06	0.484	-1.127e-06
0.488	-9.591e-07	0.488	-1.066e-06	0.485	-1.129e-06
0.489	-9.64e-07	0.489	-1.07e-06	0.486	-1.132e-06
0.49	-9.65e-07	0.49	-1.072e-06	0.487	-1.134e-06
0.491	-9.692e-07	0.491	-1.074e-06	0.488	-1.138e-06
0.492	-9.722e-07	0.492	-1.079e-06	0.489	-1.14e-06
0.493	-9.759e-07	0.493	-1.08e-06	0.49	-1.142e-06
0.494	-9.775e-07	0.494	-1.084e-06	0.491	-1.143e-06
0.495	-9.833e-07	0.495	-1.087e-06	0.492	-1.148e-06
0.496	-9.854e-07	0.496	-1.091e-06	0.493	-1.149e-06
0.497	-9.898e-07	0.497	-1.092e-06	0.494	-1.153e-06
0.498	-9.924e-07	0.498	-1.098e-06	0.495	-1.155e-06
0.499	-9.973e-07	0.499	-1.1e-06	0.496	-1.158e-06
0.5	-9.996e-07	0.5	-1.104e-06	0.497	-1.158e-06
0.501	-1.005e-06	0.501	-1.107e-06	0.498	-1.163e-06
0.502	-1.007e-06	0.502	-1.111e-06	0.499	-1.164e-06
0.503	-1.011e-06	0.503	-1.113e-06	0.5	-1.168e-06
0.504	-1.013e-06	0.504	-1.117e-06	0.501	-1.17e-06
0.505	-1.019e-06	0.505	-1.121e-06	0.502	-1.174e-06
0.506	-1.021e-06	0.506	-1.124e-06	0.503	-1.174e-06
0.507	-1.025e-06	0.507	-1.127e-06	0.504	-1.179e-06
0.508	-1.029e-06	0.508	-1.132e-06	0.505	-1.182e-06
0.509	-1.033e-06	0.509	-1.134e-06	0.506	-1.186e-06
0.51	-1.036e-06	0.51	-1.138e-06	0.507	-1.188e-06
0.511	-1.043e-06	0.511	-1.143e-06	0.508	-1.193e-06
0.512	-1.046e-06	0.512	-1.148e-06	0.509	-1.194e-06
0.513	-1.05e-06	0.513	-1.15e-06	0.51	-1.199e-06
0.514	-1.055e-06	0.514	-1.156e-06	0.511	-1.201e-06
0.515	-1.06e-06	0.515	-1.159e-06	0.512	-1.206e-06
0.516	-1.062e-06	0.516	-1.162e-06	0.513	-1.207e-06
0.517	-1.069e-06	0.517	-1.166e-06	0.514	-1.213e-06
0.518	-1.072e-06	0.518	-1.171e-06	0.515	-1.214e-06
0.519	-1.076e-06	0.519	-1.173e-06	0.516	-1.217e-06
0.52	-1.079e-06	0.52	-1.178e-06	0.517	-1.22e-06
0.521	-1.087e-06	0.521	-1.183e-06	0.518	-1.225e-06
0.522	-1.089e-06	0.522	-1.187e-06	0.519	-1.226e-06
0.523	-1.095e-06	0.523	-1.191e-06	0.52	-1.231e-06
0.524	-1.1e-06	0.524	-1.197e-06	0.521	-1.234e-06
0.525	-1.106e-06	0.525	-1.2e-06	0.522	-1.239e-06
0.526	-1.109e-06	0.526	-1.205e-06	0.523	-1.241e-06
0.527	-1.115e-06	0.527	-1.209e-06	0.524	-1.247e-06
0.528	-1.119e-06	0.528	-1.214e-06	0.525	-1.249e-06
0.529	-1.124e-06	0.529	-1.216e-06	0.526	-1.253e-06
0.53	-1.128e-06	0.53	-1.223e-06	0.527	-1.257e-06
0.531	-1.135e-06	0.531	-1.227e-06	0.528	-1.261e-06
0.532	-1.138e-06	0.532	-1.231e-06	0.529	-1.263e-06
0.533	-1.145e-06	0.533	-1.237e-06	0.53	-1.269e-06
0.534	-1.15e-06	0.534	-1.242e-06	0.531	-1.271e-06
0.535	-1.155e-06	0.535	-1.245e-06	0.532	-1.276e-06
0.536	-1.159e-06	0.536	-1.25e-06	0.533	-1.28e-06
0.537	-1.167e-06	0.537	-1.256e-06	0.534	-1.284e-06
0.538	-1.171e-06	0.538	-1.261e-06	0.535	-1.286e-06
0.539	-1.178e-06	0.539	-1.265e-06	0.536	-1.292e-06
0.54	-1.184e-06	0.54	-1.272e-06	0.537	-1.296e-06
0.541	-1.189e-06	0.541	-1.274e-06	0.538	-1.301e-06
0.542	-1.194e-06	0.542	-1.28e-06	0.539	-1.304e-06
0.543	-1.201e-06	0.543	-1.286e-06	0.54	-1.31e-06
0.544	-1.206e-06	0.544	-1.292e-06	0.541	-1.312e-06
0.545	-1.212e-06	0.545	-1.295e-06	0.542	-1.317e-06
0.546	-1.217e-06	0.546	-1.302e-06	0.543	-1.321e-06
0.547	-1.224e-06	0.547	-1.307e-06	0.544	-1.327e-06
0.548	-1.227e-06	0.548	-1.311e-06	0.545	-1.329e-06
0.549	-1.237e-06	0.549	-1.317e-06	0.546	-1.336e-06
0.55	-1.242e-06	0.55	-1.323e-06	0.547	-1.339e-06
0.551	-1.249e-06	0.551	-1.328e-06	0.548	-1.343e-06
0.552	-1.254e-06	0.552	-1.334e-06	0.549	-1.348e-06
0.553	-1.262e-06	0.553	-1.34e-06	0.55	-1.354e-06
0.554	-1.265e-06	0.554	-1.345e-06	0.551	-1.356e-06
0.555	-1.273e-06	0.555	-1.35e-06	0.552	-1.362e-06
0.556	-1.279e-06	0.556	-1.357e-06	0.553	-1.367e-06
0.557	-1.285e-06	0.557	-1.362e-06	0.554	-1.371e-06
0.558	-1.291e-06	0.558	-1.368e-06	0.555	-1.375e-06
0.559	-1.3e-06	0.559	-1.374e-06	0.556	-1.383e-06
0.56	-1.306e-06	0.56	-1.38e-06	0.557	-1.386e-06
0.561	-1.312e-06	0.561	-1.385e-06	0.558	-1.392e-06
0.562	-1.318e-06	0.562	-1.394e-06	0.559	-1.396e-06
0.563	-1.327e-06	0.563	-1.399e-06	0.56	-1.403e-06
0.564	-1.332e-06	0.564	-1.405e-06	0.561	-1.405e-06
0.565	-1.342e-06	0.565	-1.411e-06	0.562	-1.413e-06
0.566	-1.347e-06	0.566	-1.417e-06	0.563	-1.416e-06
0.567	-1.354e-06	0.567	-1.422e-06	0.564	-1.422e-06
0.568	-1.36e-06	0.568	-1.429e-06	0.565	-1.427e-06
0.569	-1.37e-06	0.569	-1.436e-06	0.566	-1.433e-06
0.57	-1.375e-06	0.57	-1.442e-06	0.567	-1.436e-06
0.571	-1.384e-06	0.571	-1.448e-06	0.568	-1.443e-06
0.572	-1.392e-06	0.572	-1.456e-06	0.569	-1.448e-06
0.573	-1.399e-06	0.573	-1.46e-06	0.57	-1.454e-06
0.574	-1.405e-06	0.574	-1.468e-06	0.571	-1.458e-06
0.575	-1.415e-06	0.575	-1.476e-06	0.572	-1.466e-06
0.576	-1.421e-06	0.576	-1.483e-06	0.573	-1.469e-06
0.577	-1.43e-06	0.577	-1.488e-06	0.574	-1.476e-06
0.578	-1.437e-06	0.578	-1.497e-06	0.575	-1.482e-06
0.579	-1.446e-06	0.579	-1.503e-06	0.576	-1.489e-06
0.58	-1.452e-06	0.58	-1.509e-06	0.577	-1.492e-06
0.581	-1.462e-06	0.581	-1.516e-06	0.578	-1.5e-06
0.582	-1.468e-06	0.582	-1.524e-06	0.579	-1.505e-06
0.583	-1.477e-06	0.583	-1.529e-06	0.58	-1.509e-06
0.584	-1.484e-06	0.584	-1.537e-06	0.581	-1.515e-06
0.585	-1.495e-06	0.585	-1.545e-06	0.582	-1.523e-06
0.586	-1.501e-06	0.586	-1.551e-06	0.583	-1.527e-06
0.587	-1.51e-06	0.587	-1.558e-06	0.584	-1.534e-06
0.588	-1.519e-06	0.588	-1.567e-06	0.585	-1.541e-06
0.589	-1.529e-06	0.589	-1.575e-06	0.586	-1.546e-06
0.59	-1.536e-06	0.59	-1.582e-06	0.587	-1.551e-06
0.591	-1.547e-06	0.591	-1.591e-06	0.588	-1.56e-06
0.592	-1.554e-06	0.592	-1.599e-06	0.589	-1.565e-06
0.593	-1.563e-06	0.593	-1.604e-06	0.59	-1.573e-06
0.594	-1.572e-06	0.594	-1.613e-06	0.591	-1.579e-06
0.595	-1.582e-06	0.595	-1.621e-06	0.592	-1.586e-06
0.596	-1.589e-06	0.596	-1.628e-06	0.593	-1.59e-06
0.597	-1.6e-06	0.597	-1.636e-06	0.594	-1.599e-06
0.598	-1.608e-06	0.598	-1.645e-06	0.595	-1.604e-06
0.599	-1.617e-06	0.599	-1.651e-06	0.596	-1.61e-06
				0.597	-1.617e-06
Segment	1899/12/30	Segment	1899/12/30	0.598	-1.625e-06
0.6	-1.625e-06	0.6	-1.659e-06	0.599	-1.63e-06
0.599	-1.483e-06	0.599	-1.511e-06
0.598	-1.361e-06	0.598	-1.389e-06	Segment	1899/12/30
0.597	-1.264e-06	0.597	-1.289e-06	0.6	-1.638e-06
0.596	-1.18e-06	0.596	-1.208e-06	0.599	-1.489e-06
0.595	-1.116e-06	0.595	-1.141e-06	0.598	-1.367e-06
0.594	-1.057e-06	0.594	-1.085e-06	0.597	-1.266e-06
0.593	-1.006e-06	0.593	-1.033e-06	0.596	-1.185e-06
0.592	-9.615e-07	0.592	-9.921e-07	0.595	-1.119e-06
0.591	-9.203e-07	0.591	-9.518e-07	0.594	-1.064e-06
0.59	-8.805e-07	0.59	-9.144e-07	0.593	-1.013e-06
0.589	-8.463e-07	0.589	-8.796e-07	0.592	-9.719e-07
0.588	-8.131e-07	0.588	-8.478e-07	0.591	-9.315e-07
0.587	-7.813e-07	0.587	-8.175e-07	0.59	-8.957e-07
0.586	-7.523e-07	0.586	-7.895e-07	0.589	-8.624e-07
0.585	-7.275e-07	0.585	-7.638e-07	0.588	-8.316e-07
0.584	-6.995e-07	0.584	-7.386e-07	0.587	-8.011e-07
0.583	-6.757e-07	0.583	-7.147e-07	0.586	-7.744e-07
0.582	-6.527e-07	0.582	-6.935e-07	0.585	-7.492e-07
0.581	-6.307e-07	0.581	-6.708e-07	0.584	-7.249e-07
0.58	-6.077e-07	0.58	-6.498e-07	0.583	-7.011e-07
0.579	-5.888e-07	0.579	-6.308e-07	0.582	-6.812e-07
0.578	-5.678e-07	0.578	-6.122e-07	0.581	-6.595e-07
0.577	-5.489e-07	0.577	-5.92e-07	0.58	-6.395e-07
0.576	-5.307e-07	0.576	-5.756e-07	0.579	-6.207e-07
0.575	-5.139e-07	0.575	-5.585e-07	0.578	-6.037e-07
0.574	-4.949e-07	0.574	-5.419e-07	0.577	-5.841e-07
0.573	-4.801e-07	0.573	-5.253e-07	0.576	-5.686e-07
0.572	-4.657e-07	0.572	-5.12e-07	0.575	-5.515e-07
0.571	-4.507e-07	0.571	-4.958e-07	0.574	-5.361e-07
0.57	-4.35e-07	0.57	-4.817e-07	0.573	-5.202e-07
0.569	-4.23e-07	0.569	-4.698e-07	0.572	-5.081e-07
0.568	-4.076e-07	0.568	-4.556e-07	0.571	-4.919e-07
0.567	-3.946e-07	0.567	-4.425e-07	0.57	-4.799e-07
0.566	-3.819e-07	0.566	-4.318e-07	0.569	-4.673e-07
0.565	-3.71e-07	0.565	-4.195e-07	0.568	-4.541e-07
0.564	-3.571e-07	0.564	-4.069e-07	0.567	-4.413e-07
0.563	-3.468e-07	0.563	-3.951e-07	0.566	-4.315e-07
0.562	-3.342e-07	0.562	-3.84e-07	0.565	-4.196e-07
0.561	-3.237e-07	0.561	-3.728e-07	0.564	-4.084e-07
0.56	-3.135e-07	0.56	-3.642e-07	0.563	-3.962e-07
0.559	-3.037e-07	0.559	-3.538e-07	0.562	-3.87e-07
0.558	-2.915e-07	0.558	-3.43e-07	0.561	-3.749e-07
0.557	-2.838e-07	0.557	-3.33e-07	0.56	-3.675e-07
0.556	-2.746e-07	0.556	-3.252e-07	0.559	-3.573e-07
0.555	-2.653e-07	0.555	-3.154e-07	0.558	-3.475e-07
0.554	-2.555e-07	0.554	-3.072e-07	0.557	-3.376e-07
0.553	-2.483e-07	0.553	-2.984e-07	0.556	-3.303e-07
0.552	-2.379e-07	0.552	-2.898e-07	0.555	-3.207e-07
0.551	-2.311e-07	0.551	-2.813e-07	0.554	-3.132e-07
0.55	-2.23e-07	0.55	-2.745e-07	0.553	-3.054e-07
0.549	-2.156e-07	0.549	-2.663e-07	0.552	-2.971e-07
0.548	-2.059e-07	0.548	-2.582e-07	0.551	-2.886e-07
0.547	-2e-07	0.547	-2.516e-07	0.55	-2.818e-07
0.546	-1.913e-07	0.546	-2.441e-07	0.549	-2.737e-07
0.545	-1.844e-07	0.545	-2.355e-07	0.548	-2.672e-07
0.544	-1.769e-07	0.544	-2.309e-07	0.547	-2.601e-07
0.543	-1.715e-07	0.543	-2.235e-07	0.546	-2.543e-07
0.542	-1.626e-07	0.542	-2.166e-07	0.545	-2.453e-07
0.541	-1.571e-07	0.541	-2.095e-07	0.544	-2.403e-07
0.54	-1.508e-07	0.54	-2.048e-07	0.543	-2.335e-07
0.539	-1.445e-07	0.539	-1.962e-07	0.542	-2.272e-07
0.538	-1.381e-07	0.538	-1.906e-07	0.541	-2.208e-07
0.537	-1.328e-07	0.537	-1.838e-07	0.54	-2.165e-07
0.536	-1.257e-07	0.536	-1.781e-07	0.539	-2.089e-07
0.535	-1.213e-07	0.535	-1.725e-07	0.538	-2.034e-07
0.534	-1.157e-07	0.534	-1.689e-07	0.537	-1.969e-07
0.533	-1.108e-07	0.533	-1.625e-07	0.536	-1.91e-07
0.532	-1.035e-07	0.532	-1.563e-07	0.535	-1.854e-07
0.531	-1.003e-07	0.531	-1.516e-07	0.534	-1.82e-07
0.53	-9.429e-08	0.53	-1.463e-07	0.533	-1.766e-07
0.529	-8.945e-08	0.529	-1.405e-07	0.532	-1.71e-07
0.528	-8.476e-08	0.528	-1.365e-07	0.531	-1.662e-07
0.527	-8.067e-08	0.527	-1.317e-07	0.53	-1.626e-07
0.526	-7.484e-08	0.526	-1.273e-07	0.529	-1.558e-07
0.525	-7.099e-08	0.525	-1.216e-07	0.528	-1.527e-07
0.524	-6.572e-08	0.524	-1.174e-07	0.527	-1.468e-07
0.523	-6.128e-08	0.523	-1.112e-07	0.526	-1.419e-07
0.522	-5.562e-08	0.522	-1.071e-07	0.525	-1.368e-07
0.521	-5.363e-08	0.521	-1.034e-07	0.524	-1.344e-07
0.52	-4.73e-08	0.52	-9.87e-08	0.523	-1.282e-07
0.519	-4.444e-08	0.519	-9.405e-08	0.522	-1.249e-07
0.518	-4.029e-08	0.518	-9.146e-08	0.521	-1.213e-07
0.517	-3.727e-08	0.517	-8.737e-08	0.52	-1.165e-07
0.516	-3.167e-08	0.516	-8.281e-08	0.519	-1.114e-07
0.515	-2.97e-08	0.515	-7.938e-08	0.518	-1.099e-07
0.514	-2.505e-08	0.514	-7.596e-08	0.517	-1.05e-07
0.513	-2.077e-08	0.513	-7.112e-08	0.516	-1.002e-07
0.512	-1.69e-08	0.512	-6.734e-08	0.515	-9.719e-08
0.511	-1.357e-08	0.511	-6.332e-08	0.514	-9.401e-08
0.51	-7.481e-09	0.51	-5.908e-08	0.513	-8.936e-08
0.509	-5.248e-09	0.509	-5.502e-08	0.512	-8.683e-08
0.508	-2.14e-09	0.508	-5.302e-08	0.511	-8.223e-08
0.507	1.619e-09	0.507	-4.814e-08	0.51	-7.881e-08
0.506	6.066e-09	0.506	-4.514e-08	0.509	-7.523e-08
0.505	7.797e-09	0.505	-4.259e-08	0.508	-7.363e-08
0.504	1.234e-08	0.504	-3.815e-08	0.507	-6.874e-08
0.503	1.433e-08	0.503	-3.56e-08	0.506	-6.528e-08
0.502	1.71e-08	0.502	-3.359e-08	0.505	-6.238e-08
0.501	2.002e-08	0.501	-2.964e-08	0.504	-5.919e-08
0.5	2.501e-08	0.5	-2.6e-08	0.503	-5.489e-08
0.499	2.7e-08	0.499	-2.246e-08	0.502	-5.359e-08
0.498	3.052e-08	0.498	-2.028e-08	0.501	-4.967e-08
0.497	3.409e-08	0.497	-1.498e-08	0.5	-4.576e-08
0.496	3.67e-08	0.496	-1.36e-08	0.499	-4.325e-08
0.495	3.88e-08	0.495	-1.044e-08	0.498	-4.085e-08
0.494	4.358e-08	0.494	-6.234e-09	0.497	-3.588e-08
0.493	4.477e-08	0.493	-3.089e-09	0.496	-3.521e-08
0.492	4.758e-08	0.492	-1.247e-09	0.495	-3.152e-08
0.491	5.1e-08	0.491	2.81e-09	0.494	-2.894e-08
0.49	5.35e-08	0.49	5.098e-09	0.493	-2.57e-08
0.489	5.424e-08	0.489	6.568e-09	0.492	-2.436e-08
0.488	5.834e-08	0.488	1.001e-08	0.491	-1.989e-08
0.487	6.012e-08	0.487	1.316e-08	0.49	-1.777e-08
0.486	6.306e-08	0.486	1.572e-08	0.489	-1.567e-08
0.485	6.491e-08	0.485	1.857e-08	0.488	-1.217e-08
0.484	6.87e-08	0.484	2.153e-08	0.487	-8.467e-09
0.483	6.924e-08	0.483	2.328e-08	0.486	-6.346e-09
0.482	7.218e-08	0.482	2.49e-08	0.485	-3.108e-09
0.481	7.495e-08	0.481	2.94e-08	0.484	-5.611e-11
0.48	7.663e-08	0.48	3.031e-08	0.483	1.842e-09
0.479	7.886e-08	0.479	3.322e-08	0.482	3.796e-09
0.478	8.305e-08	0.478	3.63e-08	0.481	7.592e-09
0.477	8.37e-08	0.477	3.887e-08	0.48	8.132e-09
0.476	8.571e-08	0.476	3.973e-08	0.479	1.128e-08
0.475	8.835e-08	0.475	4.358e-08	0.478	1.37e-08
0.474	9.06e-08	0.474	4.568e-08	0.477	1.662e-08
0.473	9.232e-08	0.473	4.749e-08	0.476	1.732e-08
0.472	9.539e-08	0.472	5.048e-08	0.475	2.159e-08
0.471	9.66e-08	0.471	5.218e-08	0.474	2.285e-08
0.47	9.823e-08	0.47	5.346e-08	0.473	2.549e-08
0.469	9.961e-08	0.469	5.597e-08	0.472	2.828e-08
0.468	1.031e-07	0.468	5.841e-08	0.471	3.068e-08
0.467	1.035e-07	0.467	6.014e-08	0.47	3.147e-08
0.466	1.06e-07	0.466	6.184e-08	0.469	3.405e-08
0.465	1.084e-07	0.465	6.55e-08	0.468	3.705e-08
0.464	1.099e-07	0.464	6.598e-08	0.467	3.882e-08
0.463	1.114e-07	0.463	6.829e-08	0.466	4.055e-08
0.462	1.145e-07	0.462	7.123e-08	0.465	4.418e-08
0.461	1.157e-07	0.461	7.317e-08	0.464	4.44e-08
0.46	1.18e-07	0.46	7.445e-08	0.463	4.741e-08
0.459	1.197e-07	0.459	7.815e-08	0.462	4.911e-08
0.458	1.217e-07	0.458	7.923e-08	0.461	5.242e-08
0.457	1.218e-07	0.457	8.029e-08	0.46	5.296e-08
0.456	1.245e-07	0.456	8.329e-08	0.459	5.627e-08
0.455	1.26e-07	0.455	8.547e-08	0.458	5.787e-08
0.454	1.276e-07	0.454	8.593e-08	0.457	5.925e-08
0.453	1.287e-07	0.453	8.818e-08	0.456	6.13e-08
0.452	1.318e-07	0.452	9.068e-08	0.455	6.347e-08
0.451	1.319e-07	0.451	9.22e-08	0.454	6.453e-08
0.45	1.342e-07	0.45	9.334e-08	0.453	6.714e-08
0.449	1.363e-07	0.449	9.699e-08	0.452	6.965e-08
0.448	1.379e-07	0.448	9.775e-08	0.451	7.092e-08
0.447	1.394e-07	0.447	9.959e-08	0.45	7.302e-08
0.446	1.424e-07	0.446	1.024e-07	0.449	7.618e-08
0.445	1.433e-07	0.445	1.037e-07	0.448	7.719e-08
0.444	1.44e-07	0.444	1.041e-07	0.447	7.964e-08
0.443	1.454e-07	0.443	1.063e-07	0.446	8.191e-08
0.442	1.478e-07	0.442	1.078e-07	0.445	8.351e-08
0.441	1.482e-07	0.441	1.095e-07	0.444	8.405e-08
0.44	1.508e-07	0.44	1.118e-07	0.443	8.735e-08
0.439	1.514e-07	0.439	1.134e-07	0.442	8.791e-08
0.438	1.527e-07	0.438	1.141e-07	0.441	9.01e-08
0.437	1.531e-07	0.437	1.157e-07	0.44	9.185e-08
0.436	1.565e-07	0.436	1.185e-07	0.439	9.421e-08
0.435	1.571e-07	0.435	1.208e-07	0.438	9.451e-08
0.434	1.591e-07	0.434	1.217e-07	0.437	9.734e-08
0.433	1.61e-07	0.433	1.24e-07	0.436	9.877e-08
0.432	1.612e-07	0.432	1.242e-07	0.435	1.014e-07
0.431	1.624e-07	0.431	1.266e-07	0.434	1.023e-07
0.43	1.65e-07	0.43	1.285e-07	0.433	1.054e-07
0.429	1.652e-07	0.429	1.307e-07	0.432	1.053e-07
0.428	1.661e-07	0.428	1.309e-07	0.431	1.072e-07
0.427	1.682e-07	0.427	1.336e-07	0.43	1.094e-07
0.426	1.696e-07	0.426	1.346e-07	0.429	1.116e-07
0.425	1.698e-07	0.425	1.357e-07	0.428	1.122e-07
0.424	1.728e-07	0.424	1.375e-07	0.427	1.15e-07
0.423	1.731e-07	0.423	1.395e-07	0.426	1.16e-07
0.422	1.748e-07	0.422	1.405e-07	0.425	1.175e-07
0.421	1.753e-07	0.421	1.417e-07	0.424	1.197e-07
0.42	1.779e-07	0.42	1.438e-07	0.423	1.219e-07
0.419	1.781e-07	0.419	1.445e-07	0.422	1.224e-07
0.418	1.798e-07	0.418	1.459e-07	0.421	1.252e-07
0.417	1.815e-07	0.417	1.483e-07	0.42	1.271e-07
0.416	1.82e-07	0.416	1.49e-07	0.419	1.279e-07
0.415	1.828e-07	0.415	1.5e-07	0.418	1.287e-07
0.414	1.856e-07	0.414	1.529e-07	0.417	1.326e-07
0.413	1.861e-07	0.413	1.542e-07	0.416	1.324e-07
0.412	1.873e-07	0.412	1.539e-07	0.415	1.345e-07
0.411	1.889e-07	0.411	1.568e-07	0.414	1.364e-07
0.41	1.902e-07	0.41	1.582e-07	0.413	1.386e-07
0.409	1.912e-07	0.409	1.596e-07	0.412	1.387e-07
0.408	1.933e-07	0.408	1.62e-07	0.411	1.419e-07
0.407	1.93e-07	0.407	1.628e-07	0.41	1.425e-07
0.406	1.941e-07	0.406	1.63e-07	0.409	1.448e-07
0.405	1.945e-07	0.405	1.653e-07	0.408	1.469e-07
0.404	1.967e-07	0.404	1.669e-07	0.407	1.485e-07
0.403	1.966e-07	0.403	1.676e-07	0.406	1.482e-07
0.402	1.985e-07	0.402	1.692e-07	0.405	1.502e-07
0.401	1.997e-07	0.401	1.714e-07	0.404	1.524e-07
0.4	2.007e-07	0.4	1.718e-07	0.403	1.537e-07
0.399	2.013e-07	0.399	1.738e-07	0.402	1.544e-07
0.398	2.037e-07	0.398	1.759e-07	0.401	1.583e-07
0.397	2.034e-07	0.397	1.77e-07	0.4	1.581e-07
0.396	2.051e-07	0.396	1.776e-07	0.399	1.599e-07
0.395	2.065e-07	0.395	1.805e-07	0.398	1.621e-07
0.394	2.084e-07	0.394	1.815e-07	0.397	1.64e-07
0.393	2.078e-07	0.393	1.815e-07	0.396	1.638e-07
0.392	2.102e-07	0.392	1.833e-07	0.395	1.675e-07
0.391	2.106e-07	0.391	1.848e-07	0.394	1.684e-07
0.39	2.115e-07	0.39	1.855e-07	0.393	1.697e-07
0.389	2.118e-07	0.389	1.873e-07	0.392	1.716e-07
0.388	2.148e-07	0.388	1.896e-07	0.391	1.734e-07
0.387	2.142e-07	0.387	1.897e-07	0.39	1.737e-07
0.386	2.155e-07	0.386	1.912e-07	0.389	1.761e-07
0.385	2.171e-07	0.385	1.936e-07	0.388	1.775e-07
0.384	2.19e-07	0.384	1.948e-07	0.387	1.787e-07
0.383	2.191e-07	0.383	1.96e-07	0.386	1.804e-07
0.382	2.216e-07	0.382	1.978e-07	0.385	1.83e-07
0.381	2.219e-07	0.381	1.992e-07	0.384	1.847e-07
0.38	2.218e-07	0.38	1.991e-07	0.383	1.865e-07
0.379	2.234e-07	0.379	2.017e-07	0.382	1.881e-07
0.378	2.249e-07	0.378	2.023e-07	0.381	1.899e-07
0.377	2.247e-07	0.377	2.031e-07	0.38	1.9e-07
0.376	2.265e-07	0.376	2.057e-07	0.379	1.932e-07
0.375	2.273e-07	0.375	2.071e-07	0.378	1.939e-07
0.374	2.276e-07	0.374	2.073e-07	0.377	1.954e-07
0.373	2.287e-07	0.373	2.088e-07	0.376	1.972e-07
0.372	2.307e-07	0.372	2.107e-07	0.375	1.996e-07
0.371	2.31e-07	0.371	2.116e-07	0.374	1.986e-07
0.37	2.328e-07	0.37	2.129e-07	0.373	2.011e-07
0.369	2.34e-07	0.369	2.149e-07	0.372	2.034e-07
0.368	2.344e-07	0.368	2.155e-07	0.371	2.048e-07
0.367	2.346e-07	0.367	2.168e-07	0.37	2.056e-07
0.366	2.366e-07	0.366	2.19e-07	0.369	2.089e-07
0.365	2.375e-07	0.365	2.206e-07	0.368	2.086e-07
0.364	2.384e-07	0.364	2.209e-07	0.367	2.106e-07
0.363	2.392e-07	0.363	2.232e-07	0.366	2.132e-07
0.362	2.41e-07	0.362	2.245e-07	0.365	2.142e-07
0.361	2.406e-07	0.361	2.25e-07	0.364	2.148e-07
0.36	2.431e-07	0.36	2.272e-07	0.363	2.179e-07
0.359	2.436e-07	0.359	2.282e-07	0.362	2.189e-07
0.358	2.447e-07	0.358	2.297e-07	0.361	2.198e-07
0.357	2.447e-07	0.357	2.312e-07	0.36	2.218e-07
0.356	2.477e-07	0.356	2.329e-07	0.359	2.246e-07
0.355	2.469e-07	0.355	2.339e-07	0.358	2.253e-07
0.354	2.482e-07	0.354	2.353e-07	0.357	2.275e-07
0.353	2.496e-07	0.353	2.369e-07	0.356	2.295e-07
0.352	2.502e-07	0.352	2.375e-07	0.355	2.304e-07
0.351	2.505e-07	0.351	2.393e-07	0.354	2.32e-07
0.35	2.533e-07	0.35	2.416e-07	0.353	2.351e-07
0.349	2.535e-07	0.349	2.434e-07	0.352	2.356e-07
0.348	2.542e-07	0.348	2.432e-07	0.351	2.375e-07
0.347	2.557e-07	0.347	2.456e-07	0.35	2.397e-07
0.346	2.574e-07	0.346	2.466e-07	0.349	2.414e-07
0.345	2.578e-07	0.345	2.475e-07	0.348	2.419e-07
0.344	2.597e-07	0.344	2.497e-07	0.347	2.443e-07
0.343	2.601e-07	0.343	2.511e-07	0.346	2.46e-07
0.342	2.615e-07	0.342	2.518e-07	0.345	2.474e-07
0.341	2.614e-07	0.341	2.537e-07	0.344	2.496e-07
0.34	2.638e-07	0.34	2.554e-07	0.343	2.515e-07
0.339	2.639e-07	0.339	2.564e-07	0.342	2.517e-07
0.338	2.659e-07	0.338	2.58e-07	0.341	2.542e-07
0.337	2.669e-07	0.337	2.606e-07	0.34	2.562e-07
0.336	2.674e-07	0.336	2.612e-07	0.339	2.581e-07
0.335	2.68e-07	0.335	2.628e-07	0.338	2.593e-07
0.334	2.711e-07	0.334	2.654e-07	0.337	2.626e-07
0.333	2.716e-07	0.333	2.668e-07	0.336	2.627e-07
0.332	2.734e-07	0.332	2.689e-07	0.335	2.654e-07
0.331	2.747e-07	0.331	2.705e-07	0.334	2.675e-07
0.33	2.757e-07	0.33	2.722e-07	0.333	2.698e-07
0.329	2.75e-07	0.329	2.724e-07	0.332	2.717e-07
0.328	2.776e-07	0.328	2.751e-07	0.331	2.746e-07
0.327	2.785e-07	0.327	2.768e-07	0.33	2.756e-07
0.326	2.792e-07	0.326	2.78e-07	0.329	2.774e-07
0.325	2.803e-07	0.325	2.795e-07	0.328	2.795e-07
0.324	2.825e-07	0.324	2.819e-07	0.327	2.817e-07
0.323	2.827e-07	0.323	2.825e-07	0.326	2.826e-07
0.322	2.846e-07	0.322	2.843e-07	0.325	2.852e-07
0.321	2.858e-07	0.321	2.871e-07	0.324	2.872e-07
0.32	2.871e-07	0.32	2.88e-07	0.323	2.893e-07
0.319	2.884e-07	0.319	2.899e-07	0.322	2.9e-07
0.318	2.905e-07	0.318	2.926e-07	0.321	2.94e-07
0.317	2.911e-07	0.317	2.942e-07	0.32	2.951e-07
0.316	2.921e-07	0.316	2.945e-07	0.319	2.973e-07
0.315	2.937e-07	0.315	2.978e-07	0.318	3.001e-07
0.314	2.955e-07	0.314	2.994e-07	0.317	3.026e-07
0.313	2.958e-07	0.313	3.002e-07	0.316	3.029e-07
0.312	2.982e-07	0.312	3.032e-07	0.315	3.066e-07
0.311	2.992e-07	0.311	3.052e-07	0.314	3.078e-07
0.31	2.998e-07	0.31	3.057e-07	0.313	3.097e-07
0.309	3.011e-07	0.309	3.085e-07	0.312	3.128e-07
0.308	3.04e-07	0.308	3.116e-07	0.311	3.156e-07
0.307	3.049e-07	0.307	3.129e-07	0.31	3.16e-07
0.306	3.064e-07	0.306	3.151e-07	0.309	3.19e-07
0.305	3.084e-07	0.305	3.177e-07	0.308	3.219e-07
0.304	3.092e-07	0.304	3.193e-07	0.307	3.241e-07
0.303	3.103e-07	0.303	3.213e-07	0.306	3.262e-07
0.302	3.132e-07	0.302	3.247e-07	0.305	3.305e-07
0.301	3.144e-07	0.301	3.26e-07	0.304	3.312e-07
0.3	3.159e-07	0.3	3.275e-07	0.303	3.342e-07
0.299	3.175e-07	0.299	3.303e-07	0.302	3.368e-07
0.298	3.197e-07	0.298	3.327e-07	0.301	3.399e-07
0.297	3.197e-07	0.297	3.342e-07	0.3	3.413e-07
0.296	3.232e-07	0.296	3.378e-07	0.299	3.457e-07
0.295	3.247e-07	0.295	3.391e-07	0.298	3.469e-07
0.294	3.262e-07	0.294	3.417e-07	0.297	3.494e-07
0.293	3.278e-07	0.293	3.441e-07	0.296	3.528e-07
0.292	3.306e-07	0.292	3.474e-07	0.295	3.557e-07
0.291	3.312e-07	0.291	3.484e-07	0.294	3.581e-07
0.29	3.333e-07	0.29	3.517e-07	0.293	3.613e-07
0.289	3.356e-07	0.289	3.547e-07	0.292	3.641e-07
0.288	3.369e-07	0.288	3.57e-07	0.291	3.671e-07
0.287	3.387e-07	0.287	3.593e-07	0.29	3.695e-07
0.286	3.418e-07	0.286	3.628e-07	0.289	3.737e-07
0.285	3.431e-07	0.285	3.659e-07	0.288	3.756e-07
0.284	3.449e-07	0.284	3.673e-07	0.287	3.784e-07
0.283	3.471e-07	0.283	3.711e-07	0.286	3.825e-07
0.282	3.496e-07	0.282	3.739e-07	0.285	3.856e-07
0.281	3.513e-07	0.281	3.771e-07	0.284	3.876e-07
0.28	3.545e-07	0.28	3.807e-07	0.283	3.921e-07
0.279	3.555e-07	0.279	3.828e-07	0.282	3.946e-07
0.278	3.575e-07	0.278	3.85e-07	0.281	3.984e-07
0.277	3.59e-07	0.277	3.881e-07	0.28	4.023e-07
0.276	3.627e-07	0.276	3.917e-07	0.279	4.064e-07
0.275	3.633e-07	0.275	3.942e-07	0.278	4.077e-07
0.274	3.665e-07	0.274	3.977e-07	0.277	4.124e-07
0.273	3.694e-07	0.273	4.011e-07	0.276	4.159e-07
0.272	3.713e-07	0.272	4.03e-07	0.275	4.187e-07
0.271	3.729e-07	0.271	4.064e-07	0.274	4.218e-07
0.27	3.769e-07	0.27	4.109e-07	0.273	4.274e-07
0.269	3.786e-07	0.269	4.136e-07	0.272	4.294e-07
0.268	3.813e-07	0.268	4.169e-07	0.271	4.339e-07
0.267	3.84e-07	0.267	4.212e-07	0.27	4.378e-07
0.266	3.868e-07	0.266	4.244e-07	0.269	4.418e-07
0.265	3.881e-07	0.265	4.265e-07	0.268	4.445e-07
0.264	3.919e-07	0.264	4.313e-07	0.267	4.503e-07
0.263	3.937e-07	0.263	4.347e-07	0.266	4.533e-07
0.262	3.958e-07	0.262	4.381e-07	0.265	4.57e-07
0.261	3.982e-07	0.261	4.407e-07	0.264	4.612e-07
0.26	4.022e-07	0.26	4.458e-07	0.263	4.659e-07
0.259	4.034e-07	0.259	4.481e-07	0.262	4.687e-07
0.258	4.061e-07	0.258	4.52e-07	0.261	4.735e-07
0.257	4.094e-07	0.257	4.565e-07	0.26	4.785e-07
0.256	4.123e-07	0.256	4.604e-07	0.259	4.818e-07
0.255	4.141e-07	0.255	4.636e-07	0.258	4.856e-07
0.254	4.188e-07	0.254	4.695e-07	0.257	4.912e-07
0.253	4.202e-07	0.253	4.727e-07	0.256	4.945e-07
0.252	4.228e-07	0.252	4.754e-07	0.255	4.994e-07
0.251	4.26e-07	0.251	4.805e-07	0.254	5.038e-07
0.25	4.292e-07	0.25	4.836e-07	0.253	5.092e-07
0.249	4.305e-07	0.249	4.866e-07	0.252	5.115e-07
0.248	4.351e-07	0.248	4.918e-07	0.251	5.18e-07
0.247	4.365e-07	0.247	4.957e-07	0.25	5.216e-07
0.246	4.398e-07	0.246	4.982e-07	0.249	5.256e-07
0.245	4.416e-07	0.245	5.023e-07	0.248	5.31e-07
0.244	4.458e-07	0.244	5.071e-07	0.247	5.366e-07
0.243	4.482e-07	0.243	5.105e-07	0.246	5.392e-07
0.242	4.516e-07	0.242	5.151e-07	0.245	5.445e-07
0.241	4.547e-07	0.241	5.195e-07	0.244	5.494e-07
0.24	4.572e-07	0.24	5.223e-07	0.243	5.549e-07
0.239	4.593e-07	0.239	5.266e-07	0.242	5.59e-07
0.238	4.633e-07	0.238	5.317e-07	0.241	5.652e-07
0.237	4.657e-07	0.237	5.359e-07	0.24	5.679e-07
0.236	4.684e-07	0.236	5.39e-07	0.239	5.739e-07
0.235	4.713e-07	0.235	5.44e-07	0.238	5.791e-07
0.234	4.745e-07	0.234	5.48e-07	0.237	5.843e-07
0.233	4.759e-07	0.233	5.514e-07	0.236	5.878e-07
0.232	4.801e-07	0.232	5.559e-07	0.235	5.938e-07
0.231	4.82e-07	0.231	5.594e-07	0.234	5.98e-07
0.23	4.856e-07	0.23	5.647e-07	0.233	6.026e-07
0.229	4.874e-07	0.229	5.682e-07	0.232	6.075e-07
0.228	4.913e-07	0.228	5.726e-07	0.231	6.13e-07
0.227	4.92e-07	0.227	5.754e-07	0.23	6.171e-07
0.226	4.951e-07	0.226	5.795e-07	0.229	6.225e-07
0.225	4.979e-07	0.225	5.841e-07	0.228	6.275e-07
0.224	5.002e-07	0.224	5.869e-07	0.227	6.313e-07
0.223	5.018e-07	0.223	5.904e-07	0.226	6.356e-07
0.222	5.055e-07	0.222	5.957e-07	0.225	6.417e-07
0.221	5.074e-07	0.221	5.987e-07	0.224	6.442e-07
0.22	5.093e-07	0.22	6.015e-07	0.223	6.497e-07
0.219	5.118e-07	0.219	6.057e-07	0.222	6.549e-07
0.218	5.145e-07	0.218	6.097e-07	0.221	6.593e-07
0.217	5.163e-07	0.217	6.121e-07	0.22	6.618e-07
0.216	5.199e-07	0.216	6.168e-07	0.219	6.679e-07
0.215	5.214e-07	0.215	6.197e-07	0.218	6.71e-07
0.214	5.228e-07	0.214	6.22e-07	0.217	6.761e-07
0.213	5.247e-07	0.213	6.248e-07	0.216	6.804e-07
0.212	5.283e-07	0.212	6.295e-07	0.215	6.847e-07
0.211	5.289e-07	0.211	6.321e-07	0.214	6.871e-07
0.21	5.315e-07	0.21	6.347e-07	0.213	6.912e-07
0.209	5.336e-07	0.209	6.389e-07	0.212	6.952e-07
0.208	5.35e-07	0.208	6.408e-07	0.211	6.988e-07
0.207	5.366e-07	0.207	6.431e-07	0.21	7.02e-07
0.206	5.404e-07	0.206	6.474e-07	0.209	7.071e-07
0.205	5.406e-07	0.205	6.495e-07	0.208	7.087e-07
0.204	5.418e-07	0.204	6.511e-07	0.207	7.131e-07
0.203	5.439e-07	0.203	6.547e-07	0.206	7.161e-07
0.202	5.466e-07	0.202	6.57e-07	0.205	7.208e-07
0.201	5.466e-07	0.201	6.589e-07	0.204	7.215e-07
0.2	5.495e-07	0.2	6.624e-07	0.203	7.266e-07
0.199	5.505e-07	0.199	6.641e-07	0.202	7.291e-07
0.198	5.518e-07	0.198	6.66e-07	0.201	7.316e-07
0.197	5.524e-07	0.197	6.679e-07	0.2	7.349e-07
0.196	5.559e-07	0.196	6.71e-07	0.199	7.379e-07
0.195	5.557e-07	0.195	6.717e-07	0.198	7.393e-07
0.194	5.578e-07	0.194	6.743e-07	0.197	7.426e-07
0.193	5.59e-07	0.193	6.765e-07	0.196	7.457e-07
0.192	5.607e-07	0.192	6.787e-07	0.195	7.474e-07
0.191	5.611e-07	0.191	6.802e-07	0.194	7.494e-07
0.19	5.636e-07	0.19	6.824e-07	0.193	7.53e-07
0.189	5.642e-07	0.189	6.839e-07	0.192	7.539e-07
0.188	5.646e-07	0.188	6.849e-07	0.191	7.568e-07
0.187	5.657e-07	0.187	6.869e-07	0.19	7.585e-07
0.186	5.672e-07	0.186	6.887e-07	0.189	7.616e-07
0.185	5.671e-07	0.185	6.89e-07	0.188	7.615e-07
0.184	5.695e-07	0.184	6.917e-07	0.187	7.646e-07
0.183	5.698e-07	0.183	6.923e-07	0.186	7.657e-07
0.182	5.702e-07	0.182	6.933e-07	0.185	7.672e-07
0.181	5.703e-07	0.181	6.937e-07	0.184	7.685e-07
0.18	5.732e-07	0.18	6.965e-07	0.183	7.708e-07
0.179	5.731e-07	0.179	6.976e-07	0.182	7.703e-07
0.178	5.752e-07	0.178	6.988e-07	0.181	7.726e-07
0.177	5.757e-07	0.177	7.004e-07	0.18	7.742e-07
0.176	5.756e-07	0.176	7.002e-07	0.179	7.761e-07
0.175	5.757e-07	0.175	7.005e-07	0.178	7.763e-07
0.174	5.774e-07	0.174	7.025e-07	0.177	7.79e-07
0.173	5.772e-07	0.173	7.032e-07	0.176	7.779e-07
0.172	5.784e-07	0.172	7.032e-07	0.175	7.794e-07
0.171	5.788e-07	0.171	7.047e-07	0.174	7.804e-07
0.17	5.802e-07	0.17	7.056e-07	0.173	7.818e-07
0.169	5.792e-07	0.169	7.047e-07	0.172	7.811e-07
0.168	5.81e-07	0.168	7.071e-07	0.171	7.827e-07
0.167	5.814e-07	0.167	7.069e-07	0.17	7.83e-07
0.166	5.817e-07	0.166	7.077e-07	0.169	7.829e-07
0.165	5.817e-07	0.165	7.08e-07	0.168	7.841e-07
0.164	5.838e-07	0.164	7.093e-07	0.167	7.853e-07
0.163	5.824e-07	0.163	7.085e-07	0.166	7.845e-07
0.162	5.837e-07	0.162	7.096e-07	0.165	7.858e-07
0.161	5.839e-07	0.161	7.111e-07	0.164	7.866e-07
0.16	5.847e-07	0.16	7.104e-07	0.163	7.865e-07
0.159	5.842e-07	0.159	7.111e-07	0.162	7.86e-07
0.158	5.86e-07	0.158	7.123e-07	0.161	7.882e-07
0.157	5.856e-07	0.157	7.121e-07	0.16	7.868e-07
0.156	5.86e-07	0.156	7.12e-07	0.159	7.875e-07
0.155	5.861e-07	0.155	7.131e-07	0.158	7.881e-07
0.154	5.872e-07	0.154	7.135e-07	0.157	7.885e-07
0.153	5.862e-07	0.153	7.138e-07	0.156	7.879e-07
0.152	5.884e-07	0.152	7.147e-07	0.155	7.89e-07
0.151	5.884e-07	0.151	7.146e-07	0.154	7.887e-07
0.15	5.881e-07	0.15	7.145e-07	0.153	7.89e-07
0.149	5.877e-07	0.149	7.144e-07	0.152	7.89e-07
0.148	5.899e-07	0.148	7.159e-07	0.151	7.9e-07
0.147	5.879e-07	0.147	7.151e-07	0.15	7.879e-07
0.146	5.897e-07	0.146	7.155e-07	0.149	7.893e-07
0.145	5.899e-07	0.145	7.165e-07	0.148	7.885e-07
0.144	5.893e-07	0.144	7.16e-07	0.147	7.897e-07
0.143	5.895e-07	0.143	7.161e-07	0.146	7.883e-07
0.142	5.911e-07	0.142	7.173e-07	0.145	7.901e-07
0.141	5.908e-07	0.141	7.169e-07	0.144	7.884e-07
0.14	5.912e-07	0.14	7.174e-07	0.143	7.888e-07
0.139	5.913e-07	0.139	7.177e-07	0.142	7.896e-07
0.138	5.925e-07	0.138	7.184e-07	0.141	7.9e-07
0.137	5.908e-07	0.137	7.173e-07	0.14	7.889e-07
0.136	5.93e-07	0.136	7.182e-07	0.139	7.899e-07
0.135	5.924e-07	0.135	7.18e-07	0.138	7.891e-07
0.134	5.927e-07	0.134	7.178e-07	0.137	7.894e-07
0.133	5.918e-07	0.133	7.174e-07	0.136	7.886e-07
0.132	5.937e-07	0.132	7.194e-07	0.135	7.898e-07
0.131	5.919e-07	0.131	7.177e-07	0.134	7.886e-07
0.13	5.925e-07	0.13	7.185e-07	0.133	7.891e-07
0.129	5.939e-07	0.129	7.192e-07	0.132	7.887e-07
0.128	5.944e-07	0.128	7.199e-07	0.131	7.883e-07
0.127	5.936e-07	0.127	7.194e-07	0.13	7.885e-07
0.126	5.954e-07	0.126	7.204e-07	0.129	7.892e-07
0.125	5.948e-07	0.125	7.196e-07	0.128	7.886e-07
0.124	5.947e-07	0.124	7.195e-07	0.127	7.894e-07
0.123	5.948e-07	0.123	7.203e-07	0.126	7.893e-07
0.122	5.953e-07	0.122	7.199e-07	0.125	7.892e-07
0.121	5.942e-07	0.121	7.192e-07	0.124	7.876e-07
0.12	5.957e-07	0.12	7.212e-07	0.123	7.893e-07
0.119	5.955e-07	0.119	7.203e-07	0.122	7.879e-07
0.118	5.953e-07	0.118	7.205e-07	0.121	7.881e-07
0.117	5.949e-07	0.117	7.196e-07	0.12	7.878e-07
0.116	5.963e-07	0.116	7.209e-07	0.119	7.88e-07
0.115	5.959e-07	0.115	7.202e-07	0.118	7.869e-07
0.114	5.967e-07	0.114	7.212e-07	0.117	7.876e-07
0.113	5.966e-07	0.113	7.213e-07	0.116	7.877e-07
0.112	5.961e-07	0.112	7.207e-07	0.115	7.881e-07
0.111	5.959e-07	0.111	7.205e-07	0.114	7.868e-07
0.11	5.974e-07	0.11	7.219e-07	0.113	7.88e-07
0.109	5.966e-07	0.109	7.214e-07	0.112	7.865e-07
0.108	5.969e-07	0.108	7.209e-07	0.111	7.866e-07
0.107	5.97e-07	0.107	7.218e-07	0.11	7.87e-07
0.106	5.977e-07	0.106	7.221e-07	0.109	7.872e-07
0.105	5.968e-07	0.105	7.205e-07	0.108	7.858e-07
0.104	5.977e-07	0.104	7.22e-07	0.107	7.871e-07
0.103	5.973e-07	0.103	7.216e-07	0.106	7.858e-07
0.102	5.981e-07	0.102	7.219e-07	0.105	7.856e-07
0.101	5.975e-07	0.101	7.212e-07	0.104	7.855e-07
0.1	5.988e-07	0.1	7.226e-07	0.103	7.863e-07
0.099	5.972e-07	0.099	7.213e-07	0.102	7.848e-07
0.098	5.981e-07	0.098	7.217e-07	0.101	7.856e-07
0.097	5.983e-07	0.097	7.225e-07	0.1	7.855e-07
0.096	5.987e-07	0.096	7.213e-07	0.099	7.853e-07
0.095	5.978e-07	0.095	7.212e-07	0.098	7.841e-07
0.094	5.99e-07	0.094	7.227e-07	0.097	7.858e-07
0.093	5.985e-07	0.093	7.223e-07	0.096	7.843e-07
0.092	5.98e-07	0.092	7.214e-07	0.095	7.844e-07
0.091	5.991e-07	0.091	7.221e-07	0.094	7.845e-07
0.09	5.997e-07	0.09	7.222e-07	0.093	7.851e-07
0.089	5.983e-07	0.089	7.218e-07	0.092	7.831e-07
0.088	6.002e-07	0.088	7.222e-07	0.091	7.839e-07
0.087	5.995e-07	0.087	7.222e-07	0.09	7.836e-07
0.086	5.994e-07	0.086	7.219e-07	0.089	7.834e-07
0.085	5.985e-07	0.085	7.21e-07	0.088	7.836e-07
0.084	6.001e-07	0.084	7.222e-07	0.087	7.833e-07
0.083	5.991e-07	0.083	7.215e-07	0.086	7.815e-07
0.082	5.997e-07	0.082	7.217e-07	0.085	7.821e-07
0.081	5.997e-07	0.081	7.219e-07	0.084	7.823e-07
0.08	5.995e-07	0.08	7.211e-07	0.083	7.817e-07
0.079	5.991e-07	0.079	7.215e-07	0.082	7.805e-07
0.078	6.004e-07	0.078	7.226e-07	0.081	7.823e-07
0.077	5.998e-07	0.077	7.211e-07	0.08	7.807e-07
0.076	6.003e-07	0.076	7.224e-07	0.079	7.802e-07
0.075	6.006e-07	0.075	7.224e-07	0.078	7.809e-07
0.074	6.012e-07	0.074	7.223e-07	0.077	7.805e-07
0.073	5.994e-07	0.073	7.206e-07	0.076	7.794e-07
0.072	6.01e-07	0.072	7.22e-07	0.075	7.808e-07
0.071	6e-07	0.071	7.205e-07	0.074	7.795e-07
0.07	6.001e-07	0.07	7.206e-07	0.073	7.788e-07
0.069	5.998e-07	0.069	7.204e-07	0.072	7.785e-07
0.068	6.012e-07	0.068	7.218e-07	0.071	7.78e-07
0.067	5.998e-07	0.067	7.196e-07	0.07	7.767e-07
0.066	6.005e-07	0.066	7.197e-07	0.069	7.769e-07
0.065	6.006e-07	0.065	7.204e-07	0.068	7.767e-07
0.064	6.009e-07	0.064	7.201e-07	0.067	7.759e-07
0.063	6.005e-07	0.063	7.198e-07	0.066	7.751e-07
0.062	6.016e-07	0.062	7.203e-07	0.065	7.76e-07
0.061	6.006e-07	0.061	7.198e-07	0.064	7.749e-07
0.06	6.005e-07	0.06	7.185e-07	0.063	7.748e-07
0.059	6.008e-07	0.059	7.186e-07	0.062	7.745e-07
0.058	6.013e-07	0.058	7.191e-07	0.061	7.745e-07
0.057	5.999e-07	0.057	7.176e-07	0.06	7.725e-07
0.056	6.016e-07	0.056	7.188e-07	0.059	7.733e-07
0.055	6.008e-07	0.055	7.176e-07	0.058	7.724e-07
0.054	6.009e-07	0.054	7.17e-07	0.057	7.716e-07
0.053	6e-07	0.053	7.168e-07	0.056	7.718e-07
0.052	6.015e-07	0.052	7.178e-07	0.055	7.719e-07
0.051	6.004e-07	0.051	7.171e-07	0.054	7.695e-07
0.05	6.01e-07	0.05	7.169e-07	0.053	7.695e-07
0.049	6.012e-07	0.049	7.169e-07	0.052	7.696e-07
0.048	6.012e-07	0.048	7.159e-07	0.051	7.696e-07
0.047	6.002e-07	0.047	7.153e-07	0.05	7.679e-07
0.046	6.014e-07	0.046	7.163e-07	0.049	7.692e-07
0.045	6.01e-07	0.045	7.155e-07	0.048	7.67e-07
0.044	6.009e-07	0.044	7.149e-07	0.047	7.673e-07
0.043	6.007e-07	0.043	7.157e-07	0.046	7.674e-07
0.042	6.012e-07	0.042	7.151e-07	0.045	7.667e-07
0.041	6.003e-07	0.041	7.134e-07	0.044	7.657e-07
0.04	6.017e-07	0.04	7.146e-07	0.043	7.662e-07
0.039	6.01e-07	0.039	7.141e-07	0.042	7.649e-07
0.038	6.012e-07	0.038	7.139e-07	0.041	7.647e-07
0.037	6.009e-07	0.037	7.133e-07	0.04	7.647e-07
0.036	6.021e-07	0.036	7.141e-07	0.039	7.642e-07
0.035	6.003e-07	0.035	7.125e-07	0.038	7.63e-07
0.034	6.011e-07	0.034	7.124e-07	0.037	7.632e-07
0.033	6.015e-07	0.033	7.124e-07	0.036	7.628e-07
0.032	6.009e-07	0.032	7.127e-07	0.035	7.62e-07
0.031	6.002e-07	0.031	7.115e-07	0.034	7.614e-07
0.03	6.016e-07	0.03	7.122e-07	0.033	7.617e-07
0.029	6.008e-07	0.029	7.113e-07	0.032	7.602e-07
0.028	6.013e-07	0.028	7.108e-07	0.031	7.6e-07
0.027	6.011e-07	0.027	7.113e-07	0.03	7.6e-07
0.026	6.011e-07	0.026	7.108e-07	0.029	7.599e-07
0.025	6.008e-07	0.025	7.105e-07	0.028	7.582e-07
0.024	6.025e-07	0.024	7.112e-07	0.027	7.588e-07
0.023	6.012e-07	0.023	7.098e-07	0.026	7.577e-07
0.022	6.012e-07	0.022	7.097e-07	0.025	7.584e-07
0.021	6.003e-07	0.021	7.083e-07	0.024	7.583e-07
0.02	6.015e-07	0.02	7.1e-07	0.023	7.578e-07
0.019	6.003e-07	0.019	7.085e-07	0.022	7.557e-07
0.018	6.01e-07	0.018	7.09e-07	0.021	7.563e-07
0.017	6.009e-07	0.017	7.084e-07	0.02	7.556e-07
0.016	6.01e-07	0.016	7.075e-07	0.019	7.549e-07
0.015	6.002e-07	0.015	7.071e-07	0.018	7.545e-07
0.014	6.017e-07	0.014	7.081e-07	0.017	7.551e-07
0.013	6.011e-07	0.013	7.073e-07	0.016	7.533e-07
0.012	6.01e-07	0.012	7.074e-07	0.015	7.532e-07
0.011	6.013e-07	0.011	7.074e-07	0.014	7.534e-07
0.01	6.015e-07	0.01	7.069e-07	0.013	7.533e-07
0.009	6.002e-07	0.009	7.059e-07	0.012	7.52e-07
0.008	6.016e-07	0.008	7.068e-07	0.011	7.527e-07
0.007	6.003e-07	0.007	7.06e-07	0.01	7.521e-07
0.006	6.009e-07	0.006	7.05e-07	0.009	7.512e-07
0.005	6.002e-07	0.005	7.045e-07	0.008	7.506e-07
0.004	6.014e-07	0.004	7.059e-07	0.007	7.508e-07
0.003	5.996e-07	0.003	7.04e-07	0.006	7.492e-07
0.002	6.007e-07	0.002	7.042e-07	0.005	7.498e-07
0.001	6.007e-07	0.001	7.041e-07	0.004	7.498e-07
0	6.008e-07	0	7.037e-07	0.003	7.486e-07
-0.001	5.999e-07	-0.001	7.031e-07	0.002	7.477e-07
-0.002	6.016e-07	-0.002	7.042e-07	0.001	7.483e-07
-0.003	6.002e-07	-0.003	7.033e-07	0	7.474e-07
-0.004	6.003e-07	-0.004	7.029e-07	-0.001	7.471e-07
-0.005	6.01e-07	-0.005	7.031e-07	-0.002	7.471e-07
-0.006	6.007e-07	-0.006	7.029e-07	-0.003	7.47e-07
-0.007	5.993e-07	-0.007	7.018e-07	-0.004	7.452e-07
-0.008	6.01e-07	-0.008	7.027e-07	-0.005	7.459e-07
-0.009	6e-07	-0.009	7.013e-07	-0.006	7.453e-07
-0.01	6.001e-07	-0.01	7.01e-07	-0.007	7.443e-07
-0.011	5.995e-07	-0.011	7.008e-07	-0.008	7.447e-07
-0.012	6.007e-07	-0.012	7.019e-07	-0.009	7.443e-07
-0.013	5.999e-07	-0.013	7.003e-07	-0.01	7.428e-07
-0.014	6e-07	-0.014	7.008e-07	-0.011	7.431e-07
-0.015	6.003e-07	-0.015	7.008e-07	-0.012	7.427e-07
-0.016	5.996e-07	-0.016	7.005e-07	-0.013	7.423e-07
-0.017	5.997e-07	-0.017	6.994e-07	-0.014	7.419e-07
-0.018	6.002e-07	-0.018	7.004e-07	-0.015	7.426e-07
-0.019	5.999e-07	-0.019	6.991e-07	-0.016	7.403e-07
-0.02	6e-07	-0.02	6.99e-07	-0.017	7.414e-07
-0.021	6.003e-07	-0.021	6.986e-07	-0.018	7.408e-07
-0.022	6.005e-07	-0.022	6.99e-07	-0.019	7.401e-07
-0.023	5.989e-07	-0.023	6.97e-07	-0.02	7.39e-07
-0.024	6.002e-07	-0.024	6.986e-07	-0.021	7.403e-07
-0.025	5.995e-07	-0.025	6.973e-07	-0.022	7.388e-07
-0.026	6e-07	-0.026	6.985e-07	-0.023	7.385e-07
-0.027	5.994e-07	-0.027	6.968e-07	-0.024	7.381e-07
-0.028	6.008e-07	-0.028	6.978e-07	-0.025	7.377e-07
-0.029	5.993e-07	-0.029	6.962e-07	-0.026	7.373e-07
-0.03	5.995e-07	-0.03	6.963e-07	-0.027	7.368e-07
-0.031	5.998e-07	-0.031	6.962e-07	-0.028	7.371e-07
-0.032	5.994e-07	-0.032	6.958e-07	-0.029	7.361e-07
-0.033	5.988e-07	-0.033	6.952e-07	-0.03	7.347e-07
-0.034	6e-07	-0.034	6.963e-07	-0.031	7.36e-07
-0.035	5.992e-07	-0.035	6.95e-07	-0.032	7.345e-07
-0.036	5.992e-07	-0.036	6.942e-07	-0.033	7.348e-07
-0.037	5.988e-07	-0.037	6.945e-07	-0.034	7.341e-07
-0.038	5.992e-07	-0.038	6.946e-07	-0.035	7.342e-07
-0.039	5.991e-07	-0.039	6.938e-07	-0.036	7.327e-07
-0.04	6e-07	-0.04	6.952e-07	-0.037	7.334e-07
-0.041	5.987e-07	-0.041	6.941e-07	-0.038	7.326e-07
-0.042	5.986e-07	-0.042	6.931e-07	-0.039	7.321e-07
-0.043	5.975e-07	-0.043	6.923e-07	-0.04	7.32e-07
-0.044	5.992e-07	-0.044	6.933e-07	-0.041	7.32e-07
-0.045	5.98e-07	-0.045	6.914e-07	-0.042	7.306e-07
-0.046	5.984e-07	-0.046	6.925e-07	-0.043	7.306e-07
-0.047	5.981e-07	-0.047	6.923e-07	-0.044	7.302e-07
-0.048	5.98e-07	-0.048	6.911e-07	-0.045	7.298e-07
-0.049	5.977e-07	-0.049	6.9e-07	-0.046	7.289e-07
-0.05	5.988e-07	-0.05	6.911e-07	-0.047	7.298e-07
-0.051	5.978e-07	-0.051	6.903e-07	-0.048	7.281e-07
-0.052	5.982e-07	-0.052	6.905e-07	-0.049	7.274e-07
-0.053	5.985e-07	-0.053	6.906e-07	-0.05	7.274e-07
-0.054	5.99e-07	-0.054	6.902e-07	-0.051	7.275e-07
-0.055	5.972e-07	-0.055	6.888e-07	-0.052	7.267e-07
-0.056	5.986e-07	-0.056	6.895e-07	-0.053	7.276e-07
-0.057	5.973e-07	-0.057	6.885e-07	-0.054	7.258e-07
-0.058	5.972e-07	-0.058	6.883e-07	-0.055	7.252e-07
-0.059	5.968e-07	-0.059	6.876e-07	-0.056	7.251e-07
-0.06	5.973e-07	-0.06	6.886e-07	-0.057	7.249e-07
-0.061	5.961e-07	-0.061	6.87e-07	-0.058	7.238e-07
-0.062	5.97e-07	-0.062	6.871e-07	-0.059	7.237e-07
-0.063	5.975e-07	-0.063	6.868e-07	-0.06	7.237e-07
-0.064	5.973e-07	-0.064	6.87e-07	-0.061	7.227e-07
-0.065	5.966e-07	-0.065	6.858e-07	-0.062	7.219e-07
-0.066	5.976e-07	-0.066	6.865e-07	-0.063	7.227e-07
-0.067	5.965e-07	-0.067	6.857e-07	-0.064	7.212e-07
-0.068	5.965e-07	-0.068	6.847e-07	-0.065	7.218e-07
-0.069	5.965e-07	-0.069	6.848e-07	-0.066	7.219e-07
-0.07	5.967e-07	-0.07	6.85e-07	-0.067	7.209e-07
-0.071	5.957e-07	-0.071	6.832e-07	-0.068	7.193e-07
-0.072	5.969e-07	-0.072	6.846e-07	-0.069	7.205e-07
-0.073	5.958e-07	-0.073	6.834e-07	-0.07	7.191e-07
-0.074	5.952e-07	-0.074	6.837e-07	-0.071	7.185e-07
-0.075	5.946e-07	-0.075	6.823e-07	-0.072	7.182e-07
-0.076	5.965e-07	-0.076	6.834e-07	-0.073	7.179e-07
-0.077	5.96e-07	-0.077	6.824e-07	-0.074	7.167e-07
-0.078	5.959e-07	-0.078	6.827e-07	-0.075	7.169e-07
-0.079	5.959e-07	-0.079	6.826e-07	-0.076	7.167e-07
-0.08	5.959e-07	-0.08	6.815e-07	-0.077	7.168e-07
-0.081	5.95e-07	-0.081	6.805e-07	-0.078	7.164e-07
-0.082	5.965e-07	-0.082	6.819e-07	-0.079	7.164e-07
-0.083	5.952e-07	-0.083	6.805e-07	-0.08	7.152e-07
-0.084	5.949e-07	-0.084	6.799e-07	-0.081	7.147e-07
-0.085	5.951e-07	-0.085	6.801e-07	-0.082	7.148e-07
-0.086	5.953e-07	-0.086	6.802e-07	-0.083	7.145e-07
-0.087	5.936e-07	-0.087	6.787e-07	-0.084	7.13e-07
-0.088	5.949e-07	-0.088	6.797e-07	-0.085	7.138e-07
-0.089	5.944e-07	-0.089	6.788e-07	-0.086	7.125e-07
-0.09	5.946e-07	-0.09	6.787e-07	-0.087	7.129e-07
-0.091	5.937e-07	-0.091	6.782e-07	-0.088	7.118e-07
-0.092	5.948e-07	-0.092	6.786e-07	-0.089	7.122e-07
-0.093	5.934e-07	-0.093	6.765e-07	-0.09	7.11e-07
-0.094	5.943e-07	-0.094	6.775e-07	-0.091	7.108e-07
-0.095	5.941e-07	-0.095	6.768e-07	-0.092	7.112e-07
-0.096	5.939e-07	-0.096	6.764e-07	-0.093	7.097e-07
-0.097	5.931e-07	-0.097	6.752e-07	-0.094	7.091e-07
-0.098	5.944e-07	-0.098	6.763e-07	-0.095	7.097e-07
-0.099	5.938e-07	-0.099	6.758e-07	-0.096	7.08e-07
-0.1	5.933e-07	-0.1	6.751e-07	-0.097	7.081e-07
-0.101	5.931e-07	-0.101	6.751e-07	-0.098	7.08e-07
-0.102	5.935e-07	-0.102	6.747e-07	-0.099	7.078e-07
-0.103	5.928e-07	-0.103	6.74e-07	-0.1	7.062e-07
-0.104	5.936e-07	-0.104	6.748e-07	-0.101	7.075e-07
-0.105	5.932e-07	-0.105	6.739e-07	-0.102	7.06e-07
-0.106	5.924e-07	-0.106	6.733e-07	-0.103	7.064e-07
-0.107	5.922e-07	-0.107	6.721e-07	-0.104	7.061e-07
-0.108	5.938e-07	-0.108	6.731e-07	-0.105	7.056e-07
-0.109	5.921e-07	-0.109	6.721e-07	-0.106	7.044e-07
-0.11	5.924e-07	-0.11	6.719e-07	-0.107	7.045e-07
-0.111	5.925e-07	-0.111	6.724e-07	-0.108	7.044e-07
-0.112	5.92e-07	-0.112	6.717e-07	-0.109	7.034e-07
-0.113	5.915e-07	-0.113	6.704e-07	-0.11	7.039e-07
-0.114	5.929e-07	-0.114	6.723e-07	-0.111	7.035e-07
-0.115	5.919e-07	-0.115	6.709e-07	-0.112	7.028e-07
-0.116	5.918e-07	-0.116	6.703e-07	-0.113	7.027e-07
-0.117	5.917e-07	-0.117	6.706e-07	-0.114	7.03e-07
-0.118	5.921e-07	-0.118	6.703e-07	-0.115	7.025e-07
-0.119	5.908e-07	-0.119	6.687e-07	-0.116	7.016e-07
-0.12	5.917e-07	-0.12	6.693e-07	-0.117	7.017e-07
-0.121	5.912e-07	-0.121	6.687e-07	-0.118	7.013e-07
-0.122	5.912e-07	-0.122	6.683e-07	-0.119	7.002e-07
-0.123	5.905e-07	-0.123	6.676e-07	-0.12	7.005e-07
-0.124	5.916e-07	-0.124	6.687e-07	-0.121	7e-07
-0.125	5.906e-07	-0.125	6.67e-07	-0.122	6.991e-07
-0.126	5.91e-07	-0.126	6.677e-07	-0.123	6.991e-07
-0.127	5.915e-07	-0.127	6.678e-07	-0.124	6.995e-07
-0.128	5.91e-07	-0.128	6.678e-07	-0.125	6.983e-07
-0.129	5.907e-07	-0.129	6.672e-07	-0.126	6.983e-07
-0.13	5.918e-07	-0.13	6.676e-07	-0.127	6.991e-07
-0.131	5.912e-07	-0.131	6.664e-07	-0.128	6.981e-07
-0.132	5.905e-07	-0.132	6.662e-07	-0.129	6.977e-07
-0.133	5.906e-07	-0.133	6.664e-07	-0.13	6.982e-07
-0.134	5.911e-07	-0.134	6.665e-07	-0.131	6.975e-07
-0.135	5.896e-07	-0.135	6.65e-07	-0.132	6.962e-07
-0.136	5.91e-07	-0.136	6.658e-07	-0.133	6.971e-07
-0.137	5.898e-07	-0.137	6.652e-07	-0.134	6.965e-07
-0.138	5.899e-07	-0.138	6.649e-07	-0.135	6.961e-07
-0.139	5.893e-07	-0.139	6.639e-07	-0.136	6.957e-07
-0.14	5.909e-07	-0.14	6.652e-07	-0.137	6.957e-07
-0.141	5.901e-07	-0.141	6.641e-07	-0.138	6.948e-07
-0.142	5.899e-07	-0.142	6.641e-07	-0.139	6.948e-07
-0.143	5.9e-07	-0.143	6.646e-07	-0.14	6.95e-07
-0.144	5.9e-07	-0.144	6.64e-07	-0.141	6.95e-07
-0.145	5.897e-07	-0.145	6.631e-07	-0.142	6.943e-07
-0.146	5.905e-07	-0.146	6.638e-07	-0.143	6.946e-07
-0.147	5.902e-07	-0.147	6.634e-07	-0.144	6.937e-07
-0.148	5.897e-07	-0.148	6.629e-07	-0.145	6.938e-07
-0.149	5.901e-07	-0.149	6.632e-07	-0.146	6.941e-07
-0.15	5.899e-07	-0.15	6.634e-07	-0.147	6.939e-07
-0.151	5.887e-07	-0.151	6.619e-07	-0.148	6.929e-07
-0.152	5.901e-07	-0.152	6.627e-07	-0.149	6.935e-07
-0.153	5.899e-07	-0.153	6.621e-07	-0.15	6.932e-07
-0.154	5.894e-07	-0.154	6.625e-07	-0.151	6.918e-07
-0.155	5.892e-07	-0.155	6.616e-07	-0.152	6.93e-07
-0.156	5.905e-07	-0.156	6.628e-07	-0.153	6.921e-07
-0.157	5.894e-07	-0.157	6.617e-07	-0.154	6.926e-07
-0.158	5.9e-07	-0.158	6.616e-07	-0.155	6.923e-07
-0.159	5.899e-07	-0.159	6.621e-07	-0.156	6.925e-07
-0.16	5.897e-07	-0.16	6.616e-07	-0.157	6.915e-07
-0.161	5.891e-07	-0.161	6.608e-07	-0.158	6.915e-07
-0.162	5.906e-07	-0.162	6.62e-07	-0.159	6.924e-07
-0.163	5.896e-07	-0.163	6.611e-07	-0.16	6.917e-07
-0.164	5.894e-07	-0.164	6.612e-07	-0.161	6.916e-07
-0.165	5.9e-07	-0.165	6.61e-07	-0.162	6.925e-07
-0.166	5.901e-07	-0.166	6.617e-07	-0.163	6.919e-07
-0.167	5.896e-07	-0.167	6.608e-07	-0.164	6.919e-07
-0.168	5.909e-07	-0.168	6.623e-07	-0.165	6.923e-07
-0.169	5.905e-07	-0.169	6.617e-07	-0.166	6.921e-07
-0.17	5.899e-07	-0.17	6.608e-07	-0.167	6.919e-07
-0.171	5.899e-07	-0.171	6.605e-07	-0.168	6.922e-07
-0.172	5.908e-07	-0.172	6.618e-07	-0.169	6.926e-07
-0.173	5.898e-07	-0.173	6.608e-07	-0.17	6.919e-07
-0.174	5.904e-07	-0.174	6.611e-07	-0.171	6.915e-07
-0.175	5.907e-07	-0.175	6.608e-07	-0.172	6.926e-07
-0.176	5.909e-07	-0.176	6.61e-07	-0.173	6.917e-07
-0.177	5.906e-07	-0.177	6.607e-07	-0.174	6.915e-07
-0.178	5.919e-07	-0.178	6.624e-07	-0.175	6.929e-07
-0.179	5.915e-07	-0.179	6.617e-07	-0.176	6.917e-07
-0.18	5.916e-07	-0.18	6.625e-07	-0.177	6.919e-07
-0.181	5.92e-07	-0.181	6.621e-07	-0.178	6.929e-07
-0.182	5.924e-07	-0.182	6.631e-07	-0.179	6.93e-07
-0.183	5.915e-07	-0.183	6.617e-07	-0.18	6.929e-07
-0.184	5.919e-07	-0.184	6.627e-07	-0.181	6.935e-07
-0.185	5.919e-07	-0.185	6.623e-07	-0.182	6.937e-07
-0.186	5.921e-07	-0.186	6.621e-07	-0.183	6.927e-07
-0.187	5.925e-07	-0.187	6.621e-07	-0.184	6.943e-07
-0.188	5.934e-07	-0.188	6.633e-07	-0.185	6.942e-07
-0.189	5.923e-07	-0.189	6.624e-07	-0.186	6.935e-07
-0.19	5.933e-07	-0.19	6.632e-07	-0.187	6.935e-07
-0.191	5.935e-07	-0.191	6.633e-07	-0.188	6.946e-07
-0.192	5.939e-07	-0.192	6.643e-07	-0.189	6.942e-07
-0.193	5.94e-07	-0.193	6.635e-07	-0.19	6.947e-07
-0.194	5.948e-07	-0.194	6.648e-07	-0.191	6.954e-07
-0.195	5.95e-07	-0.195	6.648e-07	-0.192	6.955e-07
-0.196	5.946e-07	-0.196	6.638e-07	-0.193	6.96e-07
-0.197	5.95e-07	-0.197	6.648e-07	-0.194	6.965e-07
[truncated: 405 more rows]

## Sheet: Supplementary figure 12
dsDNA ladder / bp	Signal response / a.u.
	1	2	3	mean	error bar
10	37.9351	30.2409	38.3238	35.4999	4.55864
20	99.9867	106.97	95.5488	100.835	5.75753
30	76.0708	72.8831	70.9337	73.2959	2.59329
40	11.7975	11.3936	11.534	11.575	0.20509
50	13.2935	5.2371	14.0668	10.8658	4.88989
60	10.4126	10.6119	10.7001	10.5748	0.14726
70	12.9027	12.5436	12.0077	12.4847	0.45041

[truncated: 24 more sheets: Supplementary figure 18, Supplementary figure 19, Supplementary figure 21, Supplementary figure 22, Supplementary figure 23, Supplementary figure 24, Supplementary figure 25, Supplementary figure 26, Supplementary figure 27, Supplementary figure 28, Supplementary figure 29, Supplementary figure 30, Supplementary figure 31, Supplementary figure 34, Supplementary figure 35, Supplementary figure 37, Supplementary figure 38, Supplementary figure 39, Supplementary figure 40, Supplementary figure 41 …]
